# Supplementary material for: 2-(2-Methyl­phen­yl)-N-(1,3-thia­zol-2-yl)acetamide
Source: Acta Crystallogr Sect E Struct Rep Online. 2014 May 31;70(Pt 6):o716. doi: 10.1107/S1600536814011684 (PMC4051114; doi:10.1107/S1600536814011684)
Supplement: Supplementary file 1 [file e-70-0o716-sup1.cif]

##############################################################################
#                                                                            #
# This CIF contains the data in a paper accepted for publication in          #
# Acta Crystallographica Section E. It conforms to the requirements of       #
# Notes for Authors for Acta Crystallographica Section E, and has been       #
# peer reviewed under the auspices of the IUCr Commission on Journals.       #
#                                                                            #
# Full details of the Crystallographic Information File format               #
# are given in the paper "The Crystallographic Information File (CIF):       #
# a New Standard Archive File for Crystallography" by S. R. Hall, F. H.      #
# Allen and I. D. Brown [Acta Cryst. (1991), A47, 655-685].                  #
#                                                                            #
# The current version of the core CIF dictionary is obtainable from          #
# ftp://ftp.iucr.org/pub/cif_core.dic.                                       #
#                                                                            #
# Software is freely available for graphical display of the structure(s)     #
# in this CIF. For information consult the CIF software page                 #
# http://www.iucr.org/resources/cif/software.                                #
#                                                                            #
# This file may be used for bona fide research purposes within the           #
# scientific community so long as proper attribution is given to the journal # 
# article from which it was obtained.                                        #
#                                                                            #
##############################################################################
data_I
_database_code_depnum_ccdc_archive 'CCDC 1004337'
_audit_creation_method
;
  Olex2 1.2
  (compiled Apr 23 2013 17:54:37, GUI svn.r4466)
;
_journal_date_recd_electronic     2014-05-19
_journal_date_accepted     2014-05-20
_journal_name_full     'Acta Crystallographica, Section E'
_journal_year     2014
_journal_volume     70
_journal_issue      6
_journal_page_first     o716
_journal_page_last     o716
_journal_paper_category     QO
_journal_paper_doi     10.1107/S1600536814011684
_journal_coeditor_code     HB7232
_publ_contact_author_name     'Jasinski, Jerry P.'
_publ_contact_author_address
;
Department of Chemistry
Keene State College
229 Main Street
Keene, New Hampshire 03435, USA
;
_publ_contact_author_email     jjasinski@keene.edu
_publ_contact_author_fax     ?
_publ_contact_author_phone     '603 358-2563'
_publ_section_title
;
2-(2-Methylphenyl)-<i>N</i>-(1,3-thiazol-2-yl)acetamide
;
loop_
    _publ_author_name
    _publ_author_address
    'Narayana, B.'
;
Department of Studies in Chemistry
Mangalore University
Mangalagangotri 574 199, India
;
    'Nayak, Prakash S.'
;
Department of Studies in Chemistry
Mangalore University
Mangalagangotri 574 199, India
;
    'Sarojini, Balladka K.'
;
Department of Studies in Chemistry
Industrial Chemistry Section
Mangalore University
Mangalagangotri 574 199, India
;
    'Jasinski, Jerry P.'
;
Department of Chemistry
Keene State College
229 Main Street
Keene, NH 03435-2001, USA
;
_chemical_name_systematic
;
2-(2-Methylphenyl)-<i>N</i>-(1,3-thiazol-2-yl)acetamide
;
_chemical_name_common
;
;
_chemical_formula_moiety     'C12 H12 N2 O S'
_chemical_formula_sum     'C12 H12 N2 O S'
_chemical_formula_iupac     'C12 H12 N2 O S'
_chemical_formula_weight     232.30
_chemical_melting_point     ?
_shelx_space_group_comment
;
The symmetry employed for this shelxl refinement is uniquely defined
by the following loop, which should always be used as a source of
symmetry information in preference to the above space-group names.
They are only intended as comments.
;
_space_group_crystal_system     monoclinic
_space_group_name_H-M_alt     'P 21/c'
_space_group_name_Hall     '-P 2ybc'
loop_
    _space_group_symop_operation_xyz
    'x, y, z'
    '-x, y+1/2, -z+1/2'
    '-x, -y, -z'
    'x, -y-1/2, z-1/2'
_cell_length_a     17.6983(6)
_cell_length_b     4.94078(13)
_cell_length_c     14.4603(5)
_cell_angle_alpha     90
_cell_angle_beta     111.236(4)
_cell_angle_gamma     90
_cell_volume     1178.60(7)
_cell_formula_units_Z     4
_cell_measurement_reflns_used     3416
_cell_measurement_theta_min     3.3550
_cell_measurement_theta_max     71.5140
_cell_measurement_temperature     173(2)
_exptl_crystal_description     prism
_exptl_crystal_colour     colourless
_exptl_crystal_size_max     0.38
_exptl_crystal_size_mid     0.26
_exptl_crystal_size_min     0.14
_exptl_crystal_density_diffrn     1.309
_exptl_crystal_density_meas     ?
_exptl_crystal_density_method     ?
_exptl_crystal_F_000     488
_exptl_absorpt_coefficient_mu     2.276
_exptl_absorpt_correction_type     multi-scan
_exptl_absorpt_process_details     '(CrysAlis RED; Agilent, 2012)'
_shelx_estimated_absorpt_T_min     ?
_shelx_estimated_absorpt_T_max     ?
_exptl_absorpt_correction_T_min     0.58164
_exptl_absorpt_correction_T_max     1.00000
_exptl_special_details     ?
_diffrn_ambient_temperature     173(2)
_diffrn_radiation_type     CuK\a
_diffrn_radiation_wavelength     1.54184
_diffrn_radiation_monochromator     graphite
_diffrn_measurement_device_type     'Agilent Agilent (Eos, Gemini)'
_diffrn_measurement_device     'four-circle diffractometer'
_diffrn_measurement_method     '\w scans'
_diffrn_detector_area_resol_mean     16.0416
_diffrn_reflns_number     7059
_diffrn_reflns_av_R_equivalents     0.0371
_diffrn_reflns_theta_min     5.363
_diffrn_reflns_theta_max     71.315
_diffrn_reflns_theta_full     67.684
_diffrn_measured_fraction_theta_max     0.987
_diffrn_measured_fraction_theta_full     0.999
_diffrn_reflns_limit_h_min     -12
_diffrn_reflns_limit_h_max     21
_diffrn_reflns_limit_k_min     -5
_diffrn_reflns_limit_k_max     6
_diffrn_reflns_limit_l_min     -17
_diffrn_reflns_limit_l_max     16
_refine_special_details     ?
_reflns_number_total     2250
_reflns_number_gt     2065
_reflns_threshold_expression     I>2\s(I)
_refine_ls_structure_factor_coef     Fsqd
_refine_ls_matrix_type     full
_refine_ls_R_factor_all     0.0433
_refine_ls_R_factor_gt     0.0401
_refine_ls_wR_factor_gt     0.1094
_refine_ls_wR_factor_ref     0.1134
_refine_ls_goodness_of_fit_ref     1.065
_refine_ls_restrained_S_all     1.065
_refine_ls_number_reflns     2250
_refine_ls_number_parameters     147
_refine_ls_number_restraints     0
_refine_ls_hydrogen_treatment     constr
_refine_ls_weighting_scheme     calc
_refine_ls_weighting_details
;
 w=1/[\s^2^(Fo^2^)+(0.0678P)^2^+0.3670P]
 where P=(Fo^2^+2Fc^2^)/3
;
_atom_sites_solution_hydrogens     geom
_atom_sites_solution_primary     direct
_atom_sites_solution_secondary     ?
_refine_ls_shift/su_max     0.001
_refine_ls_shift/su_mean     0.000
_refine_diff_density_max     0.303
_refine_diff_density_min     -0.281
_refine_ls_extinction_method     'SHELXL2012 (Sheldrick, 2008)'
_refine_ls_extinction_coef     0.0013(5)
_refine_ls_extinction_expression
                                  'Fc^*^=kFc[1+0.001xFc^2^\l^3^/sin(2\q)]^-1/4^'
loop_
    _atom_type_symbol
    _atom_type_description
    _atom_type_scat_dispersion_real
    _atom_type_scat_dispersion_imag
    _atom_type_scat_source
    'C' 'C' 0.0181 0.0091
                         'International Tables Vol C Tables 4.2.6.8 and 6.1.1.4'
    'H' 'H' 0.0000 0.0000
                         'International Tables Vol C Tables 4.2.6.8 and 6.1.1.4'
    'N' 'N' 0.0311 0.0180
                         'International Tables Vol C Tables 4.2.6.8 and 6.1.1.4'
    'O' 'O' 0.0492 0.0322
                         'International Tables Vol C Tables 4.2.6.8 and 6.1.1.4'
    'S' 'S' 0.3331 0.5567
                         'International Tables Vol C Tables 4.2.6.8 and 6.1.1.4'
_computing_data_collection     'CrysAlis PRO (Agilent, 2012)'
_computing_cell_refinement     'CrysAlis PRO (Agilent, 2012)'
_computing_data_reduction     'CrysAlis RED (Agilent, 2012)'
_computing_structure_solution     'SUPERFLIP (Palatinus <i>et al.</i>, 2012)'
_computing_structure_refinement     'SHELXL2012 (Sheldrick, 2008)'
_computing_molecular_graphics     'OLEX2 (Dolomanov <i>et al.</i>, 2009)'
_computing_publication_material     'OLEX2 (Dolomanov <i>et al.</i>, 2009)'
loop_
    _atom_site_type_symbol
    _atom_site_label
    _atom_site_fract_x
    _atom_site_fract_y
    _atom_site_fract_z
    _atom_site_U_iso_or_equiv
    _atom_site_adp_type
    _atom_site_calc_flag
    _atom_site_occupancy
    _atom_site_disorder_assembly
    _atom_site_disorder_group
    S S1 0.51096(2) 1.09810(8) 0.33600(3) 0.02349(18) Uani d 1 . .
    O O1 0.66917(7) 0.9640(3) 0.43484(10) 0.0341(3) Uani d 1 . .
    N N1 0.58012(8) 0.6996(3) 0.47251(10) 0.0225(3) Uani d 1 . .
    H H1 0.5748 0.5659 0.5099 0.027 Uiso calc 1 . .
    N N2 0.43898(8) 0.7241(3) 0.39749(10) 0.0241(3) Uani d 1 . .
    C C1 0.51059(10) 0.8180(3) 0.40772(11) 0.0204(3) Uani d 1 . .
    C C2 0.38010(11) 0.8760(3) 0.32755(13) 0.0269(4) Uani d 1 . .
    H H2 0.3240 0.8362 0.3089 0.032 Uiso calc 1 . .
    C C3 0.40679(11) 1.0842(3) 0.28727(13) 0.0263(4) Uani d 1 . .
    H H3 0.3730 1.2055 0.2390 0.032 Uiso calc 1 . .
    C C4 0.65649(10) 0.7763(3) 0.48226(12) 0.0248(4) Uani d 1 . .
    C C5 0.72262(11) 0.6059(4) 0.55603(14) 0.0311(4) Uani d 1 . .
    H H5A 0.7121 0.5926 0.6186 0.037 Uiso calc 1 . .
    H H5B 0.7205 0.4206 0.5291 0.037 Uiso calc 1 . .
    C C6 0.80617(11) 0.7206(4) 0.57813(14) 0.0352(4) Uani d 1 . .
    C C7 0.85116(13) 0.6620(5) 0.51962(17) 0.0469(5) Uani d 1 . .
    C C8 0.92758(14) 0.7817(6) 0.5445(2) 0.0675(9) Uani d 1 . .
    H H8 0.9594 0.7420 0.5055 0.081 Uiso calc 1 . .
    C C9 0.95774(17) 0.9541(7) 0.6231(3) 0.0828(11) Uani d 1 . .
    H H9 1.0096 1.0343 0.6377 0.099 Uiso calc 1 . .
    C C10 0.91323(19) 1.0119(7) 0.6813(3) 0.0811(10) Uani d 1 . .
    H H10 0.9339 1.1318 0.7361 0.097 Uiso calc 1 . .
    C C11 0.83836(15) 0.8938(5) 0.6590(2) 0.0559(6) Uani d 1 . .
    H H11 0.8079 0.9311 0.6998 0.067 Uiso calc 1 . .
    C C12 0.81906(19) 0.4717(7) 0.4331(2) 0.0710(8) Uani d 1 . .
    H H12A 0.8022 0.3021 0.4550 0.106 Uiso calc 1 . .
    H H12B 0.8616 0.4343 0.4064 0.106 Uiso calc 1 . .
    H H12C 0.7724 0.5546 0.3814 0.106 Uiso calc 1 . .
loop_
    _atom_site_aniso_label
    _atom_site_aniso_U_11
    _atom_site_aniso_U_22
    _atom_site_aniso_U_33
    _atom_site_aniso_U_12
    _atom_site_aniso_U_13
    _atom_site_aniso_U_23
    S1 0.0313(3) 0.0181(3) 0.0218(2) -0.00228(14) 0.01054(18) 0.00177(13)
    O1 0.0295(7) 0.0335(7) 0.0382(7) -0.0062(5) 0.0106(5) 0.0106(6)
    N1 0.0257(7) 0.0202(7) 0.0220(6) -0.0031(5) 0.0089(5) 0.0035(5)
    N2 0.0257(7) 0.0219(7) 0.0250(7) -0.0004(5) 0.0096(5) 0.0022(5)
    C1 0.0294(8) 0.0159(7) 0.0183(7) -0.0018(6) 0.0115(6) -0.0023(6)
    C2 0.0260(8) 0.0261(9) 0.0284(8) 0.0015(6) 0.0096(7) 0.0019(6)
    C3 0.0308(9) 0.0247(9) 0.0235(8) 0.0044(6) 0.0101(7) 0.0013(6)
    C4 0.0265(8) 0.0240(9) 0.0233(8) -0.0034(6) 0.0085(7) -0.0018(6)
    C5 0.0271(9) 0.0322(10) 0.0335(9) -0.0013(7) 0.0102(7) 0.0068(7)
    C6 0.0263(9) 0.0361(11) 0.0391(10) 0.0002(7) 0.0070(7) 0.0099(8)
    C7 0.0370(11) 0.0567(13) 0.0489(12) 0.0071(10) 0.0178(10) 0.0186(10)
    C8 0.0339(12) 0.089(2) 0.0833(19) 0.0044(13) 0.0251(13) 0.0412(17)
    C9 0.0353(13) 0.090(2) 0.101(3) -0.0176(14) -0.0016(15) 0.037(2)
    C10 0.0568(17) 0.071(2) 0.083(2) -0.0188(15) -0.0131(15) -0.0067(17)
    C11 0.0426(12) 0.0610(16) 0.0519(14) 0.0004(10) 0.0026(10) -0.0077(11)
    C12 0.0721(18) 0.088(2) 0.0601(16) 0.0142(16) 0.0329(14) -0.0043(15)
_geom_special_details
;
 All esds (except the esd in the dihedral angle between two l.s. planes)
 are estimated using the full covariance matrix.  The cell esds are taken
 into account individually in the estimation of esds in distances, angles
 and torsion angles; correlations between esds in cell parameters are only
 used when they are defined by crystal symmetry.  An approximate (isotropic)
 treatment of cell esds is used for estimating esds involving l.s. planes.
;
loop_
    _geom_bond_atom_site_label_1
    _geom_bond_atom_site_label_2
    _geom_bond_site_symmetry_2
    _geom_bond_distance
    _geom_bond_publ_flag
    S1 C1 . 1.7307(16) ?
    S1 C3 . 1.7202(18) ?
    O1 C4 . 1.222(2) ?
    N1 H1 . 0.8800 ?
    N1 C1 . 1.378(2) ?
    N1 C4 . 1.361(2) ?
    N2 C1 . 1.307(2) ?
    N2 C2 . 1.382(2) ?
    C2 H2 . 0.9500 ?
    C2 C3 . 1.349(2) ?
    C3 H3 . 0.9500 ?
    C4 C5 . 1.521(2) ?
    C5 H5A . 0.9900 ?
    C5 H5B . 0.9900 ?
    C5 C6 . 1.506(2) ?
    C6 C7 . 1.386(3) ?
    C6 C11 . 1.394(3) ?
    C7 C8 . 1.399(3) ?
    C7 C12 . 1.502(4) ?
    C8 H8 . 0.9500 ?
    C8 C9 . 1.365(5) ?
    C9 H9 . 0.9500 ?
    C9 C10 . 1.375(5) ?
    C10 H10 . 0.9500 ?
    C10 C11 . 1.375(4) ?
    C11 H11 . 0.9500 ?
    C12 H12A . 0.9800 ?
    C12 H12B . 0.9800 ?
    C12 H12C . 0.9800 ?
loop_
    _geom_angle_atom_site_label_1
    _geom_angle_atom_site_label_2
    _geom_angle_atom_site_label_3
    _geom_angle_site_symmetry_1
    _geom_angle_site_symmetry_3
    _geom_angle
    _geom_angle_publ_flag
    C3 S1 C1 . . 88.70(8) ?
    C1 N1 H1 . . 117.9 ?
    C4 N1 H1 . . 117.9 ?
    C4 N1 C1 . . 124.11(14) ?
    C1 N2 C2 . . 109.46(14) ?
    N1 C1 S1 . . 123.41(12) ?
    N2 C1 S1 . . 115.48(12) ?
    N2 C1 N1 . . 121.11(14) ?
    N2 C2 H2 . . 121.9 ?
    C3 C2 N2 . . 116.18(16) ?
    C3 C2 H2 . . 121.9 ?
    S1 C3 H3 . . 124.9 ?
    C2 C3 S1 . . 110.15(13) ?
    C2 C3 H3 . . 124.9 ?
    O1 C4 N1 . . 122.06(15) ?
    O1 C4 C5 . . 124.26(15) ?
    N1 C4 C5 . . 113.67(14) ?
    C4 C5 H5A . . 109.0 ?
    C4 C5 H5B . . 109.0 ?
    H5A C5 H5B . . 107.8 ?
    C6 C5 C4 . . 112.79(14) ?
    C6 C5 H5A . . 109.0 ?
    C6 C5 H5B . . 109.0 ?
    C7 C6 C5 . . 121.9(2) ?
    C7 C6 C11 . . 119.3(2) ?
    C11 C6 C5 . . 118.73(19) ?
    C6 C7 C8 . . 118.1(3) ?
    C6 C7 C12 . . 120.8(2) ?
    C8 C7 C12 . . 121.2(2) ?
    C7 C8 H8 . . 119.1 ?
    C9 C8 C7 . . 121.8(3) ?
    C9 C8 H8 . . 119.1 ?
    C8 C9 H9 . . 120.0 ?
    C8 C9 C10 . . 120.1(3) ?
    C10 C9 H9 . . 120.0 ?
    C9 C10 H10 . . 120.5 ?
    C9 C10 C11 . . 119.1(3) ?
    C11 C10 H10 . . 120.5 ?
    C6 C11 H11 . . 119.2 ?
    C10 C11 C6 . . 121.5(3) ?
    C10 C11 H11 . . 119.2 ?
    C7 C12 H12A . . 109.5 ?
    C7 C12 H12B . . 109.5 ?
    C7 C12 H12C . . 109.5 ?
    H12A C12 H12B . . 109.5 ?
    H12A C12 H12C . . 109.5 ?
    H12B C12 H12C . . 109.5 ?
loop_
    _geom_torsion_atom_site_label_1
    _geom_torsion_atom_site_label_2
    _geom_torsion_atom_site_label_3
    _geom_torsion_atom_site_label_4
    _geom_torsion_site_symmetry_1
    _geom_torsion_site_symmetry_2
    _geom_torsion_site_symmetry_3
    _geom_torsion_site_symmetry_4
    _geom_torsion
    _geom_torsion_publ_flag
    O1 C4 C5 C6 . . . . 9.8(3) ?
    N1 C4 C5 C6 . . . . -170.71(15) ?
    N2 C2 C3 S1 . . . . 0.6(2) ?
    C1 S1 C3 C2 . . . . 0.12(13) ?
    C1 N1 C4 O1 . . . . 1.8(3) ?
    C1 N1 C4 C5 . . . . -177.74(14) ?
    C1 N2 C2 C3 . . . . -1.3(2) ?
    C2 N2 C1 S1 . . . . 1.36(17) ?
    C2 N2 C1 N1 . . . . -179.21(14) ?
    C3 S1 C1 N1 . . . . 179.70(14) ?
    C3 S1 C1 N2 . . . . -0.89(13) ?
    C4 N1 C1 S1 . . . . -4.9(2) ?
    C4 N1 C1 N2 . . . . 175.74(14) ?
    C4 C5 C6 C7 . . . . -86.3(2) ?
    C4 C5 C6 C11 . . . . 92.8(2) ?
    C5 C6 C7 C8 . . . . 178.75(19) ?
    C5 C6 C7 C12 . . . . -2.2(3) ?
    C5 C6 C11 C10 . . . . -177.9(2) ?
    C6 C7 C8 C9 . . . . -0.7(4) ?
    C7 C6 C11 C10 . . . . 1.1(4) ?
    C7 C8 C9 C10 . . . . 0.8(5) ?
    C8 C9 C10 C11 . . . . 0.0(5) ?
    C9 C10 C11 C6 . . . . -1.0(5) ?
    C11 C6 C7 C8 . . . . -0.3(3) ?
    C11 C6 C7 C12 . . . . 178.7(2) ?
    C12 C7 C8 C9 . . . . -179.7(3) ?
loop_
    _geom_hbond_atom_site_label_D
    _geom_hbond_atom_site_label_H
    _geom_hbond_atom_site_label_A
    _geom_hbond_site_symmetry_A
    _geom_hbond_distance_DH
    _geom_hbond_distance_HA
    _geom_hbond_distance_DA
    _geom_hbond_angle_DHA
    N1 H1 N2 3_666 0.88 2.04 2.9138(19) 176
_shelx_hkl_checksum     11449
_shelx_res_checksum     65610
_iucr_refine_instructions_details
;
TITL YBN-197 in P21/c #14
CELL 1.54184 17.698263 4.940785 14.460312 90 111.2361 90
ZERR 4 0.000616 0.000134 0.00049 0 0.0039 0
LATT 1
SYMM -X,0.5+Y,0.5-Z
SFAC C H N O S
UNIT 48 48 8 4 4
EQIV $1 1-X,1-Y,1-Z
L.S. 15
PLAN  15
TEMP -100(2)
HTAB N1 N2_$1
REM reset to P21/c #14
BOND $H
MORE -1
CONF
fmap 2
acta
OMIT -6 4 8
REM <HKL>C:/Users/jjasinsk/Desktop/YBN-197/olex2_YBN-197%20-%20jpj/YBN-197.hkl
REM </HKL>
WGHT    0.067800    0.367000
EXTI    0.001349
FVAR       8.41649
S1    5    0.510957    1.098100    0.335997    11.00000    0.03135    0.01815 =
         0.02175    0.00177    0.01054   -0.00228
O1    4    0.669169    0.964037    0.434840    11.00000    0.02947    0.03347 =
         0.03816    0.01060    0.01064   -0.00618
N1    3    0.580120    0.699589    0.472507    11.00000    0.02566    0.02017 =
         0.02199    0.00345    0.00885   -0.00307
AFIX  43
H1    2    0.574807    0.565941    0.509919    11.00000   -1.20000
AFIX   0
N2    3    0.438983    0.724062    0.397487    11.00000    0.02572    0.02188 =
         0.02503    0.00217    0.00963   -0.00041
C1    1    0.510586    0.818033    0.407718    11.00000    0.02945    0.01592 =
         0.01832   -0.00225    0.01147   -0.00183
C2    1    0.380101    0.876025    0.327546    11.00000    0.02596    0.02614 =
         0.02835    0.00188    0.00965    0.00155
AFIX  43
H2    2    0.324027    0.836173    0.308891    11.00000   -1.20000
AFIX   0
C3    1    0.406786    1.084191    0.287270    11.00000    0.03082    0.02470 =
         0.02350    0.00135    0.01007    0.00436
AFIX  43
H3    2    0.372956    1.205535    0.238992    11.00000   -1.20000
AFIX   0
C4    1    0.656486    0.776334    0.482261    11.00000    0.02653    0.02402 =
         0.02331   -0.00185    0.00854   -0.00344
C5    1    0.722624    0.605853    0.556030    11.00000    0.02714    0.03220 =
         0.03347    0.00678    0.01022   -0.00129
AFIX  23
H5A   2    0.712112    0.592617    0.618623    11.00000   -1.20000
H5B   2    0.720498    0.420625    0.529090    11.00000   -1.20000
AFIX   0
C6    1    0.806171    0.720624    0.578133    11.00000    0.02627    0.03613 =
         0.03909    0.00994    0.00701    0.00017
C7    1    0.851155    0.661973    0.519619    11.00000    0.03704    0.05670 =
         0.04893    0.01859    0.01775    0.00706
C8    1    0.927582    0.781717    0.544454    11.00000    0.03390    0.08872 =
         0.08325    0.04122    0.02511    0.00440
AFIX  43
H8    2    0.959393    0.741961    0.505505    11.00000   -1.20000
AFIX   0
C9    1    0.957745    0.954134    0.623104    11.00000    0.03530    0.09008 =
         0.10107    0.03654   -0.00161   -0.01755
AFIX  43
H9    2    1.009571    1.034260    0.637654    11.00000   -1.20000
AFIX   0
C10   1    0.913229    1.011938    0.681260    11.00000    0.05677    0.07135 =
         0.08322   -0.00666   -0.01314   -0.01877
AFIX  43
H10   2    0.933897    1.131826    0.736053    11.00000   -1.20000
AFIX   0
C11   1    0.838357    0.893813    0.659026    11.00000    0.04259    0.06095 =
         0.05192   -0.00773    0.00257    0.00036
AFIX  43
H11   2    0.807863    0.931142    0.699760    11.00000   -1.20000
AFIX   0
C12   1    0.819056    0.471728    0.433115    11.00000    0.07209    0.08818 =
         0.06013   -0.00432    0.03288    0.01421
AFIX 137
H12A  2    0.802207    0.302097    0.455044    11.00000   -1.50000
H12B  2    0.861588    0.434315    0.406415    11.00000   -1.50000
H12C  2    0.772429    0.554647    0.381446    11.00000   -1.50000
AFIX   0
HKLF 4
REM  YBN-197 in P21/c #14
REM R1 =  0.0401 for    2065 Fo > 4sig(Fo)  and  0.0433 for all    2250 data
REM    147 parameters refined using      0 restraints
END
WGHT      0.0677      0.3678
REM Highest difference peak  0.303,  deepest hole -0.281,  1-sigma level  0.055
Q1    1   0.5063  0.8890  0.3444  11.00000  0.05    0.30
Q2    1   0.9455  0.6208  0.4861  11.00000  0.05    0.28
Q3    1   0.8103  0.6065  0.5397  11.00000  0.05    0.26
Q4    1   0.6897  0.7032  0.5275  11.00000  0.05    0.25
Q5    1   0.4534  1.1141  0.3133  11.00000  0.05    0.22
Q6    1   0.4016  0.9131  0.2860  11.00000  0.05    0.22
Q7    1   0.4956  1.0932  0.2605  11.00000  0.05    0.22
Q8    1   0.5135  1.2912  0.3368  11.00000  0.05    0.21
Q9    1   0.7723  0.9908  0.3209  11.00000  0.05    0.21
Q10   1   0.7657  0.6484  0.5762  11.00000  0.05    0.21
Q11   1   0.8609  0.8043  0.5934  11.00000  0.05    0.20
Q12   1   0.8776  0.8742  0.6871  11.00000  0.05    0.20
Q13   1   0.6183  0.7800  0.4878  11.00000  0.05    0.19
Q14   1   0.4095  0.7866  0.3647  11.00000  0.05    0.19
Q15   1   0.6594  0.8061  0.4267  11.00000  0.05    0.19
;
