# Supplementary material for: 2-(2-Methyl­phen­yl)-N-(1,3-thia­zol-2-yl)acetamide
Source: Acta Crystallogr Sect E Struct Rep Online. 2014 May 31;70(Pt 6):o716. doi: 10.1107/S1600536814011684 (PMC4051114; doi:10.1107/S1600536814011684)
Supplement: Supplementary file 2 [file e-70-0o716-Isup2.hkl]

#
# h,k,l, Fc-squared, Fo-squared, sigma(Fo-squared), status flag
#
data_I
_shelx_refln_list_code          4
_shelx_F_calc_maximum      118.15
_exptl_crystal_F_000       488.00
_reflns_d_resolution_high  0.8138

loop_
 _space_group_symop_operation_xyz
 'x, y, z'
 '-x, y+1/2, -z+1/2'
 '-x, -y, -z'
 'x, -y-1/2, z-1/2'

_cell_length_a    17.6983
_cell_length_b     4.9408
_cell_length_c    14.4603
_cell_angle_alpha  90.000
_cell_angle_beta  111.236
_cell_angle_gamma  90.000

_shelx_F_squared_multiplier     1.000

loop_
 _refln_index_h
 _refln_index_k
 _refln_index_l
 _refln_F_squared_calc
 _refln_F_squared_meas
 _refln_F_squared_sigma
 _refln_observed_status
   2   0   0       4772.63       4771.47        27.02 o
   3   0   0       4328.66       2977.32        28.95 o
   4   0   0        100.69        129.19         4.21 o
   5   0   0        430.63        470.22         9.89 o
   6   0   0       2744.10       2771.66       107.29 o
   7   0   0       1232.66       1210.86        19.63 o
   8   0   0        389.63        493.82        18.35 o
   9   0   0       2448.27       2602.21        45.09 o
  10   0   0        310.59        320.25        16.85 o
  11   0   0        527.12        550.21        23.49 o
  12   0   0       2011.40       1858.30        45.75 o
  13   0   0       1055.52       1010.57        24.57 o
  14   0   0        482.49        438.57        24.90 o
  15   0   0         18.84         16.99         3.51 o
  16   0   0          4.30          3.15         1.16 o
  17   0   0        293.48        284.51        12.92 o
  18   0   0         93.19        104.79         7.32 o
  19   0   0         56.22         72.72         5.46 o
   1   1   0       5845.01       5935.86        51.85 o
   2   1   0        533.53        738.10        11.36 o
   3   1   0        106.82        117.60         3.25 o
   4   1   0        152.19        159.62         3.54 o
   5   1   0        437.00        477.57        19.86 o
   6   1   0        354.03        384.11         5.61 o
   7   1   0         81.15         92.92         3.65 o
   8   1   0        529.35        582.01         8.06 o
   9   1   0        335.33        352.24         7.69 o
  10   1   0         43.18         43.43         3.19 o
  11   1   0        484.11        497.30        12.83 o
  12   1   0          6.43          3.70         1.44 o
  13   1   0         11.37         18.12         4.46 o
  14   1   0        253.89        251.08         7.33 o
  15   1   0        236.94        195.00         7.16 o
  16   1   0         33.84         32.11         3.76 o
  17   1   0         36.86         38.54         4.02 o
  18   1   0        109.38        113.17         7.62 o
  19   1   0        132.99        118.98         6.89 o
   0   2   0          0.95          2.09         0.85 o
   1   2   0        465.25        529.18        46.03 o
   2   2   0        105.86        130.18         5.18 o
   3   2   0        186.66        213.34        10.65 o
   4   2   0         96.29        109.60         4.16 o
   5   2   0        573.64        605.15        13.56 o
   6   2   0        381.17        367.68        11.83 o
   7   2   0        142.84        158.52         5.28 o
   8   2   0        173.73        197.15         6.23 o
   9   2   0        224.43        223.72         8.38 o
  10   2   0         99.55        112.29         6.41 o
  11   2   0         72.94         65.48         3.58 o
  12   2   0         16.80         15.16         2.10 o
  13   2   0         15.96         15.33         1.97 o
  14   2   0        271.07        256.77         8.02 o
  15   2   0          0.05         -0.78         0.81 o
  16   2   0         66.13         67.01         5.06 o
  17   2   0          0.58          0.25         1.53 o
  18   2   0         39.24         38.82         5.12 o
  19   2   0          5.29         11.90         3.37 o
   1   3   0          6.19          3.74         0.98 o
   2   3   0         18.31         15.65         2.54 o
   3   3   0         71.97         67.11         7.19 o
   4   3   0         40.21         43.11         4.48 o
   5   3   0          2.32          4.32         1.09 o
   6   3   0         60.75         65.13         4.84 o
   7   3   0         41.46         32.49         3.54 o
   8   3   0        986.12        980.51        14.56 o
   9   3   0        143.84        141.21         6.60 o
  10   3   0        532.87        527.66        15.17 o
  11   3   0        423.68        433.71        11.73 o
  12   3   0        155.37        144.89         5.97 o
  13   3   0        159.89        153.13         6.08 o
  14   3   0        272.31        258.66         7.66 o
  15   3   0        153.73        156.71         5.71 o
  16   3   0        153.42        159.79         5.87 o
  17   3   0        489.89        503.63        13.36 o
   0   4   0        129.94        128.96        12.17 o
   1   4   0        419.07        413.92        15.18 o
   2   4   0        212.37        242.35         9.63 o
   3   4   0        451.50        508.31        12.88 o
   4   4   0        381.80        411.68        17.34 o
   5   4   0        243.60        242.98         9.37 o
   6   4   0        210.89        224.54         8.27 o
   7   4   0         24.47         19.22         2.40 o
   8   4   0       1095.41       1109.30        18.63 o
   9   4   0       1097.14       1213.76        19.38 o
  10   4   0        296.89        316.19        14.55 o
  11   4   0        145.05        140.53         7.41 o
  12   4   0          2.68          2.86         1.46 o
  13   4   0          2.04          4.36         1.54 o
  14   4   0         30.22         37.90         4.10 o
  15   4   0         65.05         74.37         8.30 o
   1   5   0         41.37         34.80         3.74 o
   2   5   0         74.20         88.37         5.89 o
   3   5   0          0.04         -1.43         2.17 o
   4   5   0         95.63        106.61         6.52 o
   5   5   0         66.88         62.01         4.89 o
   6   5   0        140.46        148.34         7.49 o
   7   5   0          0.01         -1.16         1.16 o
   8   5   0          6.93          6.65         1.11 o
   9   5   0          8.20          6.01         1.05 o
  10   5   0         13.55         12.66         1.59 o
  11   5   0          0.51          1.97         1.29 o
 -20   1   1         64.15         63.16         4.49 o
 -19   1   1        116.28        110.49        10.33 o
 -18   1   1          5.93          7.05         1.41 o
 -17   1   1         29.42         30.04         3.38 o
 -16   1   1         27.39         35.19         3.07 o
 -15   1   1        121.11        145.06         5.65 o
 -14   1   1        547.37        527.46        10.60 o
 -13   1   1         29.05         31.82         2.50 o
 -12   1   1         81.64         90.78         7.50 o
 -11   1   1        158.30        160.79         7.51 o
 -10   1   1          0.88          1.64         0.68 o
  -9   1   1        545.74        553.59        14.47 o
  -8   1   1        274.36        261.41         5.82 o
  -7   1   1        792.26        799.89        23.95 o
  -6   1   1         24.34         16.88         1.23 o
  -5   1   1        836.72        842.34        14.64 o
  -4   1   1         78.75         88.95         3.46 o
  -3   1   1        280.40        342.70         6.76 o
  -2   1   1        786.55        711.71         5.63 o
  -1   1   1       3366.89       3200.98        20.19 o
   0   1   1       1334.77       1318.54        11.50 o
   1   1   1         65.02         36.67         1.26 o
   2   1   1       7247.14       7061.40        26.88 o
   3   1   1       4313.67       4512.73        55.91 o
   4   1   1          1.45          2.05         0.45 o
   5   1   1       1795.24       1797.41        14.28 o
   6   1   1       4955.38       5051.70        95.38 o
   7   1   1       4865.69       5139.11        72.98 o
   8   1   1       1487.48       1744.06        43.46 o
   9   1   1        363.48        445.12        10.04 o
  10   1   1         33.82         27.21         2.98 o
  11   1   1       1045.47       1044.00        25.17 o
  12   1   1        436.70        429.98         9.98 o
  13   1   1         79.79         72.42         4.23 o
  14   1   1        136.08        141.59         6.72 o
  15   1   1        184.49        181.12         8.91 o
  16   1   1         85.30         81.25         5.81 o
  17   1   1        303.92        311.58        10.29 o
  18   1   1        169.06        166.74        12.34 o
  19   1   1        202.19        226.89        10.64 o
 -19   2   1         23.66         32.34         6.88 o
 -18   2   1         70.23         73.93         5.92 o
 -17   2   1         21.29         12.10         9.63 o
 -16   2   1         11.40         16.23         1.84 o
 -15   2   1        391.09        371.17        10.94 o
 -14   2   1        213.57        194.41         7.03 o
 -13   2   1        103.50        102.83         4.63 o
 -12   2   1        610.41        545.85        10.40 o
 -11   2   1       1220.52       1207.49        13.93 o
 -10   2   1        533.14        475.20         9.79 o
  -9   2   1        535.76        486.51        10.58 o
  -8   2   1         13.90         34.71         2.90 o
  -7   2   1         57.39         65.84         4.00 o
  -6   2   1        917.72        884.94        13.50 o
  -5   2   1        384.29        418.05         8.78 o
  -4   2   1       1726.64       1754.08        19.63 o
  -3   2   1       1730.39       1791.39        42.12 o
  -2   2   1       2397.17       2546.56        17.48 o
  -1   2   1       1248.45       1231.30        99.02 o
   0   2   1        962.63       1100.93        24.92 o
   1   2   1        288.16        257.18         5.29 o
   2   2   1       1224.63       1378.85        17.64 o
   3   2   1       1869.37       2031.45        23.01 o
   4   2   1         85.23         61.17         2.87 o
   5   2   1          8.77          6.02         0.98 o
   6   2   1          4.73          6.61         1.15 o
   7   2   1        458.77        408.08        16.88 o
   8   2   1        370.45        339.86        10.29 o
   9   2   1        173.37        178.86         7.90 o
  10   2   1          4.41          6.63         1.32 o
  11   2   1         64.23         60.52         4.15 o
  12   2   1        220.08        198.06         8.26 o
  13   2   1        139.64        126.26         6.31 o
  14   2   1          6.10          2.89         0.91 o
  15   2   1          7.36         12.31         1.63 o
  16   2   1         22.70         20.57         2.66 o
  17   2   1         65.08         43.98        10.11 o
  18   2   1         48.50         45.32         6.54 o
 -17   3   1         36.41         39.20         3.74 o
 -16   3   1          0.15         -0.55         0.93 o
 -15   3   1          0.01         -0.40         0.83 o
 -14   3   1         30.23         27.21         2.51 o
 -13   3   1         23.99         23.23         2.41 o
 -12   3   1          0.37          0.85         0.96 o
 -11   3   1         46.99         46.07         3.80 o
 -10   3   1          5.08          3.53         1.82 o
  -9   3   1        174.65        180.72         7.18 o
  -8   3   1        149.24        162.17         6.77 o
  -7   3   1        253.58        251.39        14.24 o
  -6   3   1         30.30         34.52         3.62 o
  -5   3   1         17.70         18.26         3.01 o
  -4   3   1         79.61         77.89         4.81 o
  -3   3   1         75.16         83.09         5.02 o
  -2   3   1        522.70        551.17        12.80 o
  -1   3   1         22.76         31.39         3.04 o
   0   3   1        169.58        196.78         7.18 o
   1   3   1         17.39         20.76         2.49 o
   2   3   1          5.55          2.59         1.08 o
   3   3   1        159.03        164.00         8.46 o
   4   3   1        260.60        226.97        11.86 o
   5   3   1        540.33        521.53        42.78 o
   6   3   1        382.19        404.19        12.41 o
   7   3   1        739.80        773.02        16.57 o
   8   3   1        508.46        547.70        17.72 o
   9   3   1        167.29        164.96         5.62 o
  10   3   1        164.16        147.55         8.10 o
  11   3   1          3.36          0.52         1.22 o
  12   3   1          0.09          0.06         1.23 o
  13   3   1          0.11         -1.44         1.44 o
  14   3   1         23.73         23.27         2.93 o
  15   3   1         97.32         87.96         4.73 o
  16   3   1         81.01         93.44         4.29 o
  17   3   1          1.18         21.42         4.41 o
 -15   4   1         61.43         72.49         5.31 o
 -14   4   1         15.10         16.63         3.17 o
 -13   4   1         37.63         35.10         4.51 o
 -12   4   1         74.00         76.24         6.88 o
 -11   4   1        362.28        360.07        11.95 o
 -10   4   1        690.65        774.58        19.10 o
  -9   4   1        868.49        982.05        37.41 o
  -8   4   1        745.48        826.87        22.31 o
  -7   4   1        183.33        201.75         7.87 o
  -6   4   1        539.08        560.70        21.69 o
  -5   4   1        339.50        321.82        16.10 o
  -4   4   1         97.76        107.09         6.62 o
  -3   4   1        315.59        349.54        12.51 o
  -2   4   1        387.75        459.41        16.31 o
  -1   4   1         44.39         41.18         3.90 o
   0   4   1        315.10        318.69        10.79 o
   1   4   1        514.57        563.57        22.21 o
   2   4   1        191.22        218.12         9.67 o
   3   4   1        344.92        339.50        12.05 o
   4   4   1        337.82        351.21        11.83 o
   5   4   1          4.86          1.97         0.89 o
   6   4   1         32.31         28.57         2.93 o
   7   4   1        147.78        164.01         7.14 o
   8   4   1          0.31          0.10         1.05 o
   9   4   1         21.15         23.31         5.84 o
  10   4   1          4.27          3.03         1.12 o
  11   4   1         30.82         29.51         3.33 o
  12   4   1         20.35         18.37         3.08 o
  13   4   1         34.42         44.20         4.68 o
  14   4   1          2.68          0.29         0.86 o
 -11   5   1          0.19          0.30         0.96 o
 -10   5   1          0.77         -0.48         0.68 o
  -9   5   1          7.74          9.81         1.55 o
  -8   5   1         89.71         86.39         4.74 o
  -7   5   1         77.63         75.03         5.31 o
  -6   5   1         72.39         81.15         5.63 o
  -5   5   1        259.73        260.09        10.19 o
  -4   5   1         45.22         47.74         4.32 o
  -3   5   1        422.08        410.49        19.13 o
  -2   5   1        312.37        368.08        12.03 o
  -1   5   1        238.57        260.06         8.72 o
   0   5   1        139.86        134.13         6.63 o
   1   5   1         58.17         63.51         5.05 o
   2   5   1         91.41         88.39        15.66 o
   3   5   1        237.40        222.04        14.45 o
   4   5   1          3.49          0.78         1.78 o
   5   5   1          1.03         -0.87         1.46 o
   6   5   1         76.17         71.85         5.15 o
   7   5   1         11.50         10.01         2.76 o
   8   5   1         81.79         84.10         4.46 o
   9   5   1        118.29        123.54         5.09 o
  10   5   1        244.89        261.62         6.73 o
  -1   6   1         88.81         76.27         7.52 o
 -20   0   2        151.49        143.58        11.05 o
 -19   0   2        142.59        170.15        13.71 o
 -18   0   2         83.46         81.65         7.15 o
 -17   0   2        319.83        351.76        13.24 o
 -16   0   2        716.37        689.83        17.21 o
 -15   0   2       1285.15       1243.12        26.79 o
 -14   0   2        408.13        405.95        11.07 o
 -13   0   2        510.46        505.32        23.83 o
 -12   0   2        281.97        260.04        15.97 o
 -11   0   2        604.01        600.94        16.00 o
 -10   0   2        689.62        716.36        26.28 o
  -9   0   2       2899.51       3010.43        76.85 o
  -8   0   2      11005.87      10797.24       297.24 o
  -7   0   2       3086.92       3194.03        97.53 o
  -6   0   2        233.20        190.27         3.78 o
  -5   0   2        577.23        657.88         7.16 o
  -4   0   2        525.88        480.36         7.66 o
  -3   0   2        754.46        785.99        47.00 o
  -2   0   2       9563.14       8468.49        26.06 o
  -1   0   2       1335.33       1186.38        22.09 o
   0   0   2       7004.14       6011.34       467.04 o
   1   0   2       4029.65       4470.69        35.91 o
   2   0   2        293.25        318.37        22.50 o
   3   0   2       3292.31       3600.33       133.63 o
   4   0   2        104.88        151.15         4.99 o
   5   0   2        763.12        718.30        17.75 o
   6   0   2       1077.97       1307.06        25.59 o
   7   0   2          0.01         13.93         2.90 o
   8   0   2         10.79          8.67         2.80 o
   9   0   2          4.10         13.47         3.86 o
  10   0   2        791.38        780.31        29.98 o
  11   0   2         78.05         84.36        10.17 o
  12   0   2        851.69        854.00        28.57 o
  13   0   2       2018.94       2188.11        52.62 o
  14   0   2       1295.04       1257.13        40.92 o
  15   0   2         31.55         38.54         7.24 o
  16   0   2        149.88        168.77        10.15 o
  17   0   2        176.07        170.96         9.37 o
  18   0   2         26.98         27.15         4.71 o
 -20   1   2         16.42         13.55         2.52 o
 -19   1   2         11.46          4.16         6.36 o
 -18   1   2         93.62        107.80         5.58 o
 -17   1   2        126.42        131.02         6.12 o
 -16   1   2         30.48         28.27         2.50 o
 -15   1   2        549.12        541.25        10.93 o
 -14   1   2        179.28        192.95         6.36 o
 -13   1   2          2.37          1.85         0.73 o
 -12   1   2          1.80          5.84         3.15 o
 -11   1   2        136.67        141.47         6.82 o
 -10   1   2        110.95        100.25         5.20 o
  -9   1   2       1080.45       1195.04        17.05 o
  -8   1   2          8.88          7.33         0.83 o
  -7   1   2         24.43         15.86         1.33 o
  -6   1   2        668.44        713.50        10.52 o
  -5   1   2        183.46        213.63         5.19 o
  -4   1   2       1626.28       1617.85        21.03 o
  -3   1   2         46.26         55.94         1.80 o
  -2   1   2        833.19        817.14         7.84 o
  -1   1   2      10827.24      11063.96        40.16 o
   0   1   2        370.27        368.26         5.22 o
   1   1   2         49.92         53.13         1.42 o
   2   1   2         71.14         99.70         2.21 o
   3   1   2       3687.52       3540.33        19.26 o
   4   1   2         84.24         70.32         3.56 o
   5   1   2         92.96        100.15         3.67 o
   6   1   2        539.40        530.22         9.28 o
   7   1   2        712.10        779.88        12.15 o
   8   1   2        146.76        155.44        11.47 o
   9   1   2        930.30        925.52        33.24 o
  10   1   2        349.55        321.32        11.83 o
  11   1   2          3.03          3.32         1.64 o
  12   1   2         60.26         54.27         3.61 o
  13   1   2         73.01         64.62         5.30 o
  14   1   2        257.35        247.58         8.94 o
  15   1   2         89.13         88.69         6.08 o
  16   1   2          5.58          5.02         1.81 o
  17   1   2         20.41         22.97         2.67 o
  18   1   2          0.23          1.61         3.47 o
 -19   2   2         98.45        112.76        11.48 o
 -18   2   2         31.59         34.39         4.22 o
 -17   2   2         40.70         46.65         6.46 o
 -16   2   2         63.83         45.91         8.53 o
 -15   2   2         25.57         24.69         2.51 o
 -14   2   2        268.78        269.40         8.75 o
 -13   2   2         43.34         39.54         2.80 o
 -12   2   2         39.95         37.57         2.91 o
 -11   2   2          0.45          1.91         0.73 o
 -10   2   2          7.65          3.05         0.90 o
  -9   2   2          0.92          0.31         0.71 o
  -8   2   2        155.69        164.84         5.89 o
  -7   2   2        983.33        999.07        17.08 o
  -6   2   2         73.56         75.07         3.56 o
  -5   2   2        145.55        156.25         6.70 o
  -4   2   2        229.31        223.25         6.88 o
  -3   2   2        138.55        152.88         6.18 o
  -2   2   2       1592.38       1664.92        22.03 o
  -1   2   2        795.43        972.72        20.65 o
   0   2   2       2290.14       2307.37        65.83 o
   1   2   2         95.25        105.48         4.62 o
   2   2   2        483.08        531.78         9.75 o
   3   2   2        489.01        548.04        45.71 o
   4   2   2        763.82        822.55        21.59 o
   5   2   2          9.67          4.92         1.05 o
   6   2   2        412.68        462.62        19.91 o
   7   2   2        191.49        217.34        11.05 o
   8   2   2        301.45        291.91        32.29 o
   9   2   2         69.14         58.92         5.77 o
  10   2   2         44.61         42.94         3.02 o
  11   2   2         46.24         56.50         4.03 o
  12   2   2        210.11        187.15         7.56 o
  13   2   2         36.85         28.13         3.49 o
  14   2   2         87.63         79.75         4.38 o
  15   2   2         20.55         17.61         1.89 o
  16   2   2         14.76         10.76         3.58 o
  17   2   2         68.02         61.58         8.75 o
  18   2   2         48.90         50.70         5.57 o
 -17   3   2          0.12          1.16         1.10 o
 -16   3   2          4.74          4.72         1.21 o
 -15   3   2        248.94        240.01         7.75 o
 -14   3   2        293.84        296.14         8.91 o
 -13   3   2        263.89        268.07         8.31 o
 -12   3   2         73.24         71.27         4.78 o
 -11   3   2          1.81          2.50         1.36 o
 -10   3   2         13.01         14.38         2.65 o
  -9   3   2         28.68         26.96         2.77 o
  -8   3   2         39.56         45.63         3.77 o
  -7   3   2         20.37         15.04         2.38 o
  -6   3   2          2.83          2.20         0.96 o
  -5   3   2        223.17        205.15        10.27 o
  -4   3   2       1629.69       1708.22        49.38 o
  -3   3   2       2083.44       2103.63        53.04 o
  -2   3   2       1175.21       1268.29        22.49 o
  -1   3   2       1754.83       1832.28        48.23 o
   0   3   2       1755.71       1814.87        27.20 o
   1   3   2        835.00        756.81        16.95 o
   2   3   2       1564.57       1493.97        25.68 o
   3   3   2        604.07        564.95        25.45 o
   4   3   2        506.63        474.54        36.42 o
   5   3   2        639.23        600.65        24.21 o
   6   3   2        818.00        664.12        16.22 o
   7   3   2         21.93         26.97         3.03 o
   8   3   2        345.26        333.11         9.54 o
   9   3   2       1150.35       1083.03        16.32 o
  10   3   2        222.91        230.99         8.60 o
  11   3   2        604.33        564.49        13.37 o
  12   3   2        284.62        255.10        12.40 o
  13   3   2        208.78        197.80         8.89 o
  14   3   2         86.05         78.21         4.88 o
  15   3   2        123.28        142.39         5.63 o
  16   3   2          2.27          7.95         8.63 o
 -15   4   2         29.21         31.78         4.11 o
 -14   4   2         70.25         79.16         6.35 o
 -13   4   2        115.30        126.31         8.51 o
 -12   4   2        219.61        239.09        12.26 o
 -11   4   2        193.97        192.25         8.78 o
 -10   4   2         66.35         63.92         4.40 o
  -9   4   2          4.85          2.24         1.11 o
  -8   4   2        220.46        226.41         7.52 o
  -7   4   2        562.81        612.80        15.43 o
  -6   4   2        414.19        460.63        11.97 o
  -5   4   2        290.53        340.96        10.14 o
  -4   4   2         46.58         41.19         4.04 o
  -3   4   2        112.73        128.34         6.08 o
  -2   4   2         17.43         20.63         2.39 o
  -1   4   2        148.88        158.38         6.72 o
   0   4   2        592.74        590.62        20.13 o
   1   4   2        697.56        759.32        20.93 o
   2   4   2        252.40        256.67        11.21 o
   3   4   2         18.23         23.94         2.80 o
   4   4   2        120.55        120.75         6.96 o
   5   4   2        360.03        365.86        13.57 o
   6   4   2         10.71         11.04         1.93 o
   7   4   2          8.16          8.61         1.73 o
   8   4   2        169.33        152.46         6.87 o
   9   4   2          1.83          0.71         1.05 o
  10   4   2          0.05          0.31         1.14 o
  11   4   2          0.31          1.46         1.22 o
  12   4   2         24.36         20.46         3.36 o
  13   4   2         12.56         12.53         2.38 o
  14   4   2         29.86         35.80         3.35 o
 -12   5   2          0.43          0.57         1.42 o
 -11   5   2         20.35         19.80         2.31 o
 -10   5   2         96.36        104.54         5.60 o
  -9   5   2        111.18        118.86         5.40 o
  -8   5   2          8.48         10.79         1.70 o
  -7   5   2          0.54          1.74         0.92 o
  -6   5   2          3.02          1.04         1.20 o
  -5   5   2          1.30          0.75         1.78 o
  -4   5   2        102.71        110.46         6.64 o
  -3   5   2         52.73         51.16         4.51 o
  -2   5   2          2.89         -0.02         1.06 o
  -1   5   2          2.39          0.72         0.85 o
   0   5   2          2.31          1.83         0.90 o
   1   5   2          0.82          0.61         1.45 o
   2   5   2         20.41         17.36         2.96 o
   3   5   2          3.56          0.57         1.14 o
   4   5   2         17.24         20.50         3.57 o
   5   5   2         31.79         38.59         3.85 o
   6   5   2          1.04          1.32         1.31 o
   7   5   2        134.07        143.69         6.93 o
   8   5   2        184.22        190.39         7.55 o
   9   5   2         71.20         71.76         3.68 o
  10   5   2         10.25         13.16         3.06 o
 -21   1   3          0.10          1.13         1.21 o
 -20   1   3         27.48         35.63         6.23 o
 -19   1   3         22.27         20.52         3.14 o
 -18   1   3         23.13         21.02         2.02 o
 -17   1   3         10.73          8.64         1.48 o
 -16   1   3         71.84         66.72         3.88 o
 -15   1   3        483.42        506.95        10.55 o
 -14   1   3        412.08        392.14         8.34 o
 -13   1   3        274.77        272.59         7.85 o
 -12   1   3        354.36        322.28        30.75 o
 -11   1   3        173.70        198.17         8.48 o
 -10   1   3        339.87        386.39         8.00 o
  -9   1   3       2388.16       2296.99        35.82 o
  -8   1   3       1280.06       1262.65        13.34 o
  -7   1   3        101.00        124.50         3.10 o
  -6   1   3       1600.64       1617.13        11.04 o
  -5   1   3         34.11         34.90         1.58 o
  -4   1   3         96.73         98.12         2.05 o
  -3   1   3       3018.27       3084.94        37.00 o
  -2   1   3      10923.31      10177.05        61.04 o
  -1   1   3       2841.26       3005.02        43.30 o
   0   1   3      13959.74      14255.06       166.17 o
   1   1   3         33.31         34.27         2.10 o
   2   1   3          8.47          3.53         0.90 o
   3   1   3       2315.96       2792.54        65.13 o
   4   1   3        947.42        983.54        14.41 o
   5   1   3        418.46        370.43         7.61 o
   6   1   3         12.16         14.87         1.95 o
   7   1   3        245.81        236.23         8.43 o
   8   1   3        127.01        126.27         6.52 o
   9   1   3       1914.45       2056.71        34.14 o
  10   1   3        501.46        498.29        14.25 o
  11   1   3        161.16        145.56         5.85 o
  12   1   3        129.20        120.33         5.47 o
  13   1   3          1.10          3.45         1.42 o
  14   1   3          0.91         -0.46         0.86 o
  15   1   3         19.34         19.98         3.68 o
  16   1   3         47.52         48.11         4.91 o
  17   1   3         86.54         85.04         4.75 o
  18   1   3          1.42          3.74         1.82 o
 -20   2   3        223.20        246.50        12.48 o
 -19   2   3        327.37        339.99        32.70 o
 -18   2   3        174.68        187.67         8.30 o
 -17   2   3        284.32        279.44        10.62 o
 -16   2   3         17.25         10.55         2.10 o
 -15   2   3         52.81         44.54         4.77 o
 -14   2   3        117.48        104.85         5.17 o
 -13   2   3        382.64        380.61        10.89 o
 -12   2   3        335.88        334.65         8.55 o
 -11   2   3        817.88        768.21        21.30 o
 -10   2   3       1239.37       1200.54        17.83 o
  -9   2   3        783.30        732.10        20.66 o
  -8   2   3       2447.46       2593.63        85.71 o
  -7   2   3         47.86         48.16         3.13 o
  -6   2   3        189.62        193.28         7.43 o
  -5   2   3        147.35        137.32         4.98 o
  -4   2   3        218.67        186.31         7.35 o
  -3   2   3          8.18          9.61         1.32 o
  -2   2   3          0.32          0.78         0.59 o
  -1   2   3         27.23         24.96         2.00 o
   0   2   3        616.38        691.33        13.43 o
   1   2   3        520.08        536.42        21.32 o
   2   2   3       1589.60       1708.04        22.70 o
   3   2   3          5.21         10.35         1.71 o
   4   2   3        335.98        369.33        11.68 o
   5   2   3          7.07         24.19         2.63 o
   6   2   3        219.11        231.80         8.38 o
   7   2   3         33.15         27.41         3.16 o
   8   2   3        928.76        813.37        72.88 o
   9   2   3        105.07        104.23         6.26 o
  10   2   3         94.21         77.23         5.53 o
  11   2   3        500.72        458.35        13.71 o
  12   2   3         56.22         48.61         4.54 o
  13   2   3         23.59         23.70         2.62 o
  14   2   3         63.05         67.78         4.34 o
  15   2   3         78.85         90.91         5.27 o
  16   2   3        107.35        120.45         7.02 o
  17   2   3        147.06        131.31         9.48 o
 -18   3   3         25.76         23.29         4.05 o
 -17   3   3         71.23         67.29         4.46 o
 -16   3   3         53.82         66.00         4.13 o
 -15   3   3          8.25          6.81         1.49 o
 -14   3   3         42.83         42.79         3.67 o
 -13   3   3          6.28          2.61         1.26 o
 -12   3   3         12.03         13.36         2.37 o
 -11   3   3        469.43        468.60        12.15 o
 -10   3   3        357.49        344.17        10.21 o
  -9   3   3        358.60        348.15        10.76 o
  -8   3   3         52.62         58.73         4.10 o
  -7   3   3          1.56          0.40         0.95 o
  -6   3   3        226.73        231.54         9.36 o
  -5   3   3         14.05         15.83         2.05 o
  -4   3   3        244.00        229.63         9.08 o
  -3   3   3        104.06         78.50         5.30 o
  -2   3   3         33.16         33.94         3.46 o
  -1   3   3        729.19        697.62        43.97 o
   0   3   3        447.15        486.48        13.23 o
   1   3   3        266.01        242.87         8.63 o
   2   3   3        103.98        109.51         7.23 o
   3   3   3        258.79        269.03        11.66 o
   4   3   3        218.78        197.81        10.35 o
   5   3   3         38.22         39.68         4.68 o
   6   3   3         90.08         92.41         5.77 o
   7   3   3        117.74        110.53         6.49 o
   8   3   3        193.51        164.40         8.03 o
   9   3   3         22.86         18.88         2.37 o
  10   3   3         11.67          8.34         1.56 o
  11   3   3          9.45         10.02         3.12 o
  12   3   3         55.88         56.24         4.76 o
  13   3   3         27.77         19.54         2.23 o
  14   3   3          7.43          8.40         1.45 o
  15   3   3          7.49         12.06         1.84 o
 -16   4   3         43.34         47.85         5.70 o
 -15   4   3         14.39         15.27         2.07 o
 -14   4   3         31.21         29.32         3.26 o
 -13   4   3         42.61         49.22         4.18 o
 -12   4   3        190.27        191.97        11.56 o
 -11   4   3         48.64         49.28         4.45 o
 -10   4   3          0.94         -2.45         2.45 o
  -9   4   3         20.52         25.51         2.83 o
  -8   4   3         36.72         36.50         3.37 o
  -7   4   3         39.35         34.83         3.83 o
  -6   4   3          1.17          1.27         1.31 o
  -5   4   3          5.38          3.67         0.92 o
  -4   4   3          6.90          3.56         2.14 o
  -3   4   3         29.49         26.01         2.72 o
  -2   4   3          1.85          3.08         1.38 o
  -1   4   3         76.03         83.33         4.78 o
   0   4   3         49.83         47.60         4.29 o
   1   4   3         22.96         19.76         2.74 o
   2   4   3         25.91         20.69         4.62 o
   3   4   3        342.94        301.30        13.43 o
   4   4   3        434.14        413.50        16.47 o
   5   4   3        146.75        134.44         8.99 o
   6   4   3        563.08        563.31        13.29 o
   7   4   3        281.89        283.05         9.35 o
   8   4   3        262.84        260.31         8.86 o
   9   4   3        102.21         90.92         5.13 o
  10   4   3         27.27         25.34         2.60 o
  11   4   3         35.61         37.15         5.38 o
  12   4   3          6.44          8.69         2.07 o
  13   4   3         59.34         61.88         6.46 o
 -12   5   3         93.41        115.34         9.30 o
 -11   5   3         51.12         50.49         3.67 o
 -10   5   3        104.93        107.15         5.71 o
  -9   5   3        114.54        125.60         6.45 o
  -8   5   3         48.65         44.35         3.45 o
  -7   5   3         66.99         68.18         5.16 o
  -6   5   3        444.25        509.79        19.11 o
  -5   5   3        416.74        440.59        11.45 o
  -4   5   3        142.37        158.31         6.86 o
  -3   5   3        164.42        197.55         7.91 o
  -2   5   3        278.47        311.96        10.91 o
  -1   5   3        540.29        644.56        19.25 o
   0   5   3        672.93        802.96        25.26 o
   1   5   3        545.54        550.86        22.86 o
   2   5   3        145.51        141.40         7.47 o
   3   5   3        155.31        159.59         7.82 o
   4   5   3        242.25        236.44        11.48 o
   5   5   3        141.99        145.89         8.90 o
   6   5   3        369.98        401.88        13.28 o
   7   5   3        586.98        602.82        13.47 o
   8   5   3        637.77        663.71        19.03 o
   9   5   3        295.30        292.54         7.88 o
 -21   0   4        162.91        178.77        10.83 o
 -20   0   4         55.54         60.37         5.40 o
 -19   0   4         13.78         12.67         2.71 o
 -18   0   4         15.66         10.77         3.02 o
 -17   0   4          8.14         10.28         2.72 o
 -16   0   4        212.44        209.83         9.86 o
 -15   0   4         48.40         35.59         3.37 o
 -14   0   4        183.20        156.80         8.06 o
 -13   0   4        852.00        872.15        31.33 o
 -12   0   4        100.40         92.13         9.65 o
 -11   0   4        422.52        416.65        19.23 o
 -10   0   4        275.18        304.00        15.32 o
  -9   0   4          7.70          3.21         0.96 o
  -8   0   4        133.80        152.00         5.65 o
  -7   0   4        575.27        565.25        14.08 o
  -6   0   4         10.46         23.42         1.56 o
  -5   0   4       1814.13       2096.82        26.45 o
  -4   0   4       4973.10       5215.70        46.93 o
  -3   0   4       8715.87       8980.88        39.97 o
  -2   0   4       7309.31       6884.42        58.00 o
  -1   0   4       3546.15       3738.34        21.70 o
   0   0   4        927.05       1089.43        11.35 o
   1   0   4        518.14        530.95        11.91 o
   2   0   4         82.03         92.15         9.26 o
   3   0   4        191.26        213.41        11.71 o
   4   0   4       3394.12       4254.38        54.79 o
   5   0   4       4971.30       5742.14        66.89 o
   6   0   4       3118.52       3728.72        56.36 o
   7   0   4        981.61       1161.99        32.14 o
   8   0   4        172.97        222.66        15.96 o
   9   0   4       1065.52       1019.88        35.82 o
  10   0   4        925.64        934.58        25.65 o
  11   0   4        448.23        467.04        28.88 o
  12   0   4         20.21         11.35         3.37 o
  13   0   4         59.72         71.01         6.55 o
  14   0   4         55.26         67.41         6.15 o
  15   0   4        530.88        548.73        24.05 o
  16   0   4        346.75        358.10        18.63 o
  17   0   4        557.75        580.22        21.01 o
 -21   1   4         83.38        102.17         8.20 o
 -20   1   4         71.25         68.14         5.55 o
 -19   1   4         17.47         18.50         2.25 o
 -18   1   4         74.79         84.06         4.51 o
 -17   1   4          8.71          3.78         1.18 o
 -16   1   4          1.00          2.25         1.07 o
 -15   1   4        806.75        759.51        12.84 o
 -14   1   4        131.69        123.48         5.03 o
 -13   1   4        234.12        238.88         7.27 o
 -12   1   4        815.35        749.29        16.39 o
 -11   1   4         96.91         79.40         4.58 o
 -10   1   4         36.88         55.04         3.54 o
  -9   1   4         59.06         88.38         3.31 o
  -8   1   4        165.36        134.09         3.56 o
  -7   1   4         46.25         50.86         2.37 o
  -6   1   4       1166.60       1131.66        15.66 o
  -5   1   4        706.90        784.15        11.52 o
  -4   1   4       1615.10       1668.77        17.26 o
  -3   1   4       6263.61       6407.86        70.79 o
  -2   1   4       8915.63       8698.63       165.61 o
  -1   1   4      10262.14      10436.62       165.57 o
   0   1   4        394.78        426.93         6.16 o
   1   1   4       1567.01       1631.42        12.55 o
   2   1   4        129.16        166.38         7.64 o
   3   1   4        387.61        455.71         9.95 o
   4   1   4          8.42          5.41         1.27 o
   5   1   4        101.98         80.24         4.71 o
   6   1   4         53.88         59.35         4.27 o
   7   1   4          5.67          3.11         0.81 o
   8   1   4         75.27         70.60         5.24 o
   9   1   4          7.13          7.00         2.16 o
  10   1   4        100.43        101.57         4.42 o
  11   1   4       1131.37       1087.32        14.89 o
  12   1   4        484.06        456.28        11.63 o
  13   1   4        185.81        174.24         8.19 o
  14   1   4          8.86          5.25         1.94 o
  15   1   4          1.93          4.01         1.24 o
  16   1   4          7.18          6.44         2.91 o
  17   1   4         18.77         16.33         3.21 o
 -20   2   4          0.09         -1.33         1.66 o
 -19   2   4         29.96         43.37        13.94 o
 -18   2   4         82.84         89.09         5.90 o
 -17   2   4         72.66         67.33         4.67 o
 -16   2   4        665.53        653.04        19.04 o
 -15   2   4        221.77        211.71         9.14 o
 -14   2   4         12.83          8.32         2.49 o
 -13   2   4          7.49          5.29         2.14 o
 -12   2   4          1.15          1.43         0.63 o
 -11   2   4         22.12         13.08         1.82 o
 -10   2   4        101.20         98.07         5.13 o
  -9   2   4        268.08        254.75        11.25 o
  -8   2   4         98.40         94.68         5.26 o
  -7   2   4        699.35        749.49        19.32 o
  -6   2   4          9.28          7.39         0.97 o
  -5   2   4         56.43         68.94         3.10 o
  -4   2   4        160.00        182.71         6.95 o
  -3   2   4         23.83         20.05         2.74 o
  -2   2   4        281.63        328.82         7.89 o
  -1   2   4        363.02        416.36         9.48 o
   0   2   4        511.92        518.49        30.58 o
   1   2   4       1819.19       1882.95        29.34 o
   2   2   4        462.31        461.91        13.48 o
   3   2   4        497.87        612.04        17.61 o
   4   2   4         17.65         29.20         3.02 o
   5   2   4        245.58        243.70        13.29 o
   6   2   4        330.78        302.31        10.95 o
   7   2   4          2.10          4.86         1.87 o
   8   2   4          3.92          0.74         0.65 o
   9   2   4        544.82        474.21        13.94 o
  10   2   4         14.77         11.53         2.19 o
  11   2   4        316.96        262.40        14.90 o
  12   2   4        143.84        118.50         6.08 o
  13   2   4         15.62         12.77         1.89 o
  14   2   4         62.62         64.23         5.92 o
  15   2   4         55.28         62.96         4.41 o
  16   2   4         40.54         41.20         5.47 o
 -18   3   4         11.54         15.24         2.44 o
 -17   3   4         97.31         94.51         5.46 o
 -16   3   4         76.50         85.13         5.58 o
 -15   3   4         10.19         11.12         1.79 o
 -14   3   4        143.59        145.54         7.79 o
 -13   3   4        288.30        270.36        11.09 o
 -12   3   4       1254.42       1236.26        20.01 o
 -11   3   4       2128.48       2063.34        28.57 o
 -10   3   4       1228.84       1185.85        24.85 o
  -9   3   4        375.19        377.18         9.48 o
  -8   3   4        162.92        135.16         6.12 o
  -7   3   4        456.87        423.31        13.24 o
  -6   3   4       1060.51        988.77        19.87 o
  -5   3   4        342.81        369.02        10.30 o
  -4   3   4        640.50        619.99        15.58 o
  -3   3   4        358.60        298.34        10.65 o
  -2   3   4        221.62        223.64        10.98 o
  -1   3   4         35.65         39.79         3.79 o
   0   3   4        483.19        462.31        45.92 o
   1   3   4        394.45        368.53        13.76 o
   2   3   4        393.10        450.80        15.70 o
   3   3   4        987.05       1053.43        44.74 o
   4   3   4         54.56         44.36         3.51 o
   5   3   4        218.12        225.84        12.39 o
   6   3   4        552.03        515.93        19.17 o
   7   3   4        661.75        593.42        15.71 o
   8   3   4          9.68          6.98         1.42 o
   9   3   4         58.55         53.22         4.67 o
  10   3   4          0.89         -0.14         1.01 o
  11   3   4          2.30         -0.15         0.99 o
  12   3   4          9.23          9.74         1.42 o
  13   3   4         30.75         23.58         2.78 o
  14   3   4         38.80         45.24         3.42 o
  15   3   4         35.68         38.50         3.28 o
 -16   4   4         42.92         38.84         5.23 o
 -15   4   4        126.93        136.68         5.18 o
 -14   4   4         97.29         95.79         4.75 o
 -13   4   4         44.78         42.59         4.04 o
 -12   4   4         27.07         33.00         3.02 o
 -11   4   4         17.85         10.90         1.78 o
 -10   4   4          5.16          6.37         1.06 o
  -9   4   4          0.12         -1.26         1.26 o
  -8   4   4         11.10          5.01         1.59 o
  -7   4   4         37.32         37.62         4.02 o
  -6   4   4          1.93         -1.21         1.31 o
  -5   4   4         78.38         85.28         5.96 o
  -4   4   4        302.03        277.24        10.72 o
  -3   4   4         71.28         70.10         4.59 o
  -2   4   4         50.01         43.59         3.24 o
  -1   4   4         75.95         75.66         4.57 o
   0   4   4        114.48        103.99         5.02 o
   1   4   4        225.97        227.52        16.44 o
   2   4   4         86.05         68.78         6.48 o
   3   4   4          2.57          1.75         1.80 o
   4   4   4         26.53         30.32         3.06 o
   5   4   4        241.13        249.00         8.81 o
   6   4   4        613.31        592.41        15.67 o
   7   4   4        500.79        510.80        14.96 o
   8   4   4        414.59        405.87        13.37 o
   9   4   4        185.65        178.80         6.96 o
  10   4   4         82.22         84.38         4.48 o
  11   4   4         41.64         33.56         3.97 o
  12   4   4        104.51        102.25         7.36 o
 -12   5   4          1.51         -1.17         1.33 o
 -11   5   4          0.78         -0.83         0.93 o
 -10   5   4         28.45         34.42         3.22 o
  -9   5   4         22.19         17.07         2.20 o
  -8   5   4         19.79         21.32         2.67 o
  -7   5   4          1.20          2.50         3.36 o
  -6   5   4         16.41         18.71         2.78 o
  -5   5   4         16.37         15.38         3.16 o
  -4   5   4         21.57         22.28         3.63 o
  -3   5   4         24.57         32.83         4.28 o
  -2   5   4         29.78         36.07         4.58 o
  -1   5   4         79.24         89.89         7.16 o
   0   5   4         60.19         56.80         4.53 o
   1   5   4         45.09         48.32         4.46 o
   2   5   4         47.20         43.85         4.93 o
   3   5   4        151.87        155.08         8.09 o
   4   5   4         40.21         35.98         6.22 o
   5   5   4          9.79          9.51         2.24 o
   6   5   4          4.75          6.44         2.04 o
   7   5   4          6.77          4.41         1.12 o
   8   5   4         16.52         11.22         2.04 o
 -21   1   5        132.48        149.13        10.13 o
 -20   1   5         17.49         13.49         2.14 o
 -19   1   5         54.14         64.09         4.95 o
 -18   1   5          4.41          5.92         1.25 o
 -17   1   5        442.81        464.11        10.97 o
 -16   1   5        538.70        517.60        10.69 o
 -15   1   5        203.96        185.77         6.36 o
 -14   1   5        207.50        200.90         6.96 o
 -13   1   5        172.33        165.31         6.04 o
 -12   1   5        281.54        276.72         9.14 o
 -11   1   5        118.26        121.48         5.75 o
 -10   1   5       1266.78       1274.56        23.09 o
  -9   1   5        230.83        205.51         4.81 o
  -8   1   5        393.43        421.23        14.16 o
  -7   1   5        165.03        122.81         4.69 o
  -6   1   5          9.85         20.92         1.58 o
  -5   1   5        388.54        389.34         9.96 o
  -4   1   5       1449.14       1502.71        25.02 o
  -3   1   5       1016.07       1197.63        22.13 o
  -2   1   5          0.78          3.04         0.57 o
  -1   1   5        228.29        268.14         9.07 o
   0   1   5        751.07        867.12        11.86 o
   1   1   5       1878.68       1945.94        22.70 o
   2   1   5         65.15         81.17         4.31 o
   3   1   5        127.83        116.73         5.64 o
   4   1   5       1149.98       1298.30        20.57 o
   5   1   5        352.26        431.98        16.32 o
   6   1   5        118.28        133.95         6.89 o
   7   1   5         62.25         61.78         5.44 o
   8   1   5          2.31          2.23         1.05 o
   9   1   5         57.04         52.86         3.96 o
  10   1   5         66.06         57.23         4.25 o
  11   1   5        363.00        375.10        10.53 o
  12   1   5         20.91         26.14         2.70 o
  13   1   5         89.11        108.53         6.23 o
  14   1   5         60.11         62.06         3.90 o
  15   1   5         44.78         44.98         4.47 o
  16   1   5        130.54        137.75         6.60 o
 -20   2   5         42.19         51.55         6.25 o
 -19   2   5         41.54         39.31         4.38 o
 -18   2   5         53.83         57.53         9.40 o
 -17   2   5          5.53          8.15         1.83 o
 -16   2   5         49.40         58.60         4.44 o
 -15   2   5          2.62          4.00         1.10 o
 -14   2   5         93.66         84.68         4.54 o
 -13   2   5        172.58        192.24         7.77 o
 -12   2   5         18.89         13.26         1.96 o
 -11   2   5         42.85         41.57         3.45 o
 -10   2   5         10.18          7.32         1.45 o
  -9   2   5         46.23         40.53         4.04 o
  -8   2   5         51.24         48.86         8.96 o
  -7   2   5         12.37          8.28         1.39 o
  -6   2   5       1885.34       1907.71        43.04 o
  -5   2   5       1336.17       1466.19        16.44 o
  -4   2   5       1243.91       1347.33        36.02 o
  -3   2   5        456.74        499.23        18.63 o
  -2   2   5         23.44         13.90         1.36 o
  -1   2   5         84.61         81.21         3.23 o
   0   2   5       1954.18       1934.52        22.04 o
   1   2   5        564.21        541.10        12.12 o
   2   2   5        129.49        107.79         5.58 o
   3   2   5       2817.09       2796.82        76.98 o
   4   2   5       1408.38       1296.58        23.40 o
   5   2   5       1427.70       1455.05        29.11 o
   6   2   5       2250.40       2227.92        37.18 o
   7   2   5        539.28        497.30        14.14 o
   8   2   5        355.99        316.23        11.21 o
   9   2   5        862.84        678.13        22.32 o
  10   2   5         99.85         84.08         5.12 o
  11   2   5        177.11        141.77         6.60 o
  12   2   5        386.63        362.62        11.84 o
  13   2   5        241.83        240.42         9.05 o
  14   2   5         73.37         73.45         4.59 o
  15   2   5         53.94         65.37         3.94 o
 -18   3   5         64.54         82.64         5.81 o
 -17   3   5         28.71         25.80         2.86 o
 -16   3   5         42.83         44.12         4.07 o
 -15   3   5          7.03          5.59         1.45 o
 -14   3   5         12.33         13.00         2.27 o
 -13   3   5         91.33         96.24         6.40 o
 -12   3   5          3.76          1.97         1.04 o
 -11   3   5        144.45        156.76         7.07 o
 -10   3   5        293.71        287.69         9.43 o
  -9   3   5        209.08        201.30         7.77 o
  -8   3   5         27.51         27.09         2.45 o
  -7   3   5         38.15         44.67         3.80 o
  -6   3   5         29.67         28.96         2.97 o
  -5   3   5         72.74         61.01         4.24 o
  -4   3   5        158.11        149.39         6.53 o
  -3   3   5          5.01          2.90         1.35 o
  -2   3   5          6.24          7.37         2.24 o
  -1   3   5         16.43         12.83         2.32 o
   0   3   5          0.06          1.50         1.18 o
   1   3   5         66.57         63.26         6.20 o
   2   3   5        228.59        216.36        14.01 o
   3   3   5        594.42        535.43        14.30 o
   4   3   5         65.90         69.33         4.46 o
   5   3   5        237.12        207.91        11.08 o
   6   3   5          1.56          2.40         1.02 o
   7   3   5          0.10         -0.84         1.18 o
   8   3   5        110.76         87.31         5.98 o
   9   3   5          0.21         -0.73         1.29 o
  10   3   5          6.84          3.45         1.54 o
  11   3   5          0.36         -0.34         1.13 o
  12   3   5         87.31         86.79         6.64 o
  13   3   5          7.28          3.18         1.09 o
  14   3   5         69.79         84.56         5.18 o
 -16   4   5         11.61         18.78         3.82 o
 -15   4   5         42.53         38.75         2.81 o
 -14   4   5          0.36          1.68         1.18 o
 -13   4   5         18.73         21.84         2.93 o
 -12   4   5        171.60        175.27         6.96 o
 -11   4   5         20.82         18.05         2.65 o
 -10   4   5          5.13          2.67         1.08 o
  -9   4   5          4.56          6.02         1.24 o
  -8   4   5         93.73        104.19         5.77 o
  -7   4   5          7.16          6.69         1.52 o
  -6   4   5        182.65        184.34         7.61 o
  -5   4   5        434.75        399.45        12.89 o
  -4   4   5        601.98        565.60        18.96 o
  -3   4   5        270.77        285.87         9.39 o
  -2   4   5        309.13        319.44        12.03 o
  -1   4   5        218.38        210.28         8.09 o
   0   4   5        370.14        367.90        13.37 o
   1   4   5        190.73        188.46        15.59 o
   2   4   5         40.74         32.16         3.78 o
   3   4   5         14.30         16.74         2.80 o
   4   4   5          0.87          1.51         1.00 o
   5   4   5         20.26         15.26         2.10 o
   6   4   5          4.27          5.18         1.58 o
   7   4   5        156.20        140.58         6.34 o
   8   4   5        147.68        137.18         6.07 o
   9   4   5        135.10        139.89         5.80 o
  10   4   5         52.79         58.38         3.37 o
  11   4   5        103.25        103.89         6.21 o
 -12   5   5        351.39        418.96        17.53 o
 -11   5   5        513.57        588.83        22.18 o
 -10   5   5        302.85        333.81         9.84 o
  -9   5   5        665.08        694.55        18.58 o
  -8   5   5        937.95        995.32        27.52 o
  -7   5   5        315.85        302.04        11.93 o
  -6   5   5         62.34         60.14         5.94 o
  -5   5   5         49.96         58.53         5.77 o
  -4   5   5         78.48         71.37         6.52 o
  -3   5   5        128.05        152.49        12.89 o
  -2   5   5        172.49        191.04         7.19 o
  -1   5   5        192.30        189.99         8.46 o
   0   5   5        149.81        143.87         8.27 o
   1   5   5        252.50        240.10         9.34 o
   2   5   5        151.05        142.08         7.10 o
   3   5   5         49.96         43.91         3.81 o
   4   5   5         29.94         38.03         4.39 o
   5   5   5         23.18         20.56         3.02 o
   6   5   5          0.68          0.58         1.11 o
   7   5   5         48.28         49.20         3.22 o
 -21   0   6          5.09          7.48         2.75 o
 -20   0   6          0.25         -1.40         1.40 o
 -19   0   6         28.74         37.26         4.74 o
 -18   0   6         12.09          7.16         2.54 o
 -17   0   6         62.00         55.26         4.40 o
 -16   0   6        199.26        211.98         9.86 o
 -15   0   6        959.24       1006.00        21.59 o
 -14   0   6        299.89        271.56        15.17 o
 -13   0   6         53.04         54.72         4.59 o
 -12   0   6       1637.25       1535.31        40.92 o
 -11   0   6       1944.51       2063.78        32.09 o
 -10   0   6       1961.96       1877.74        29.39 o
  -9   0   6       1320.66       1268.23        34.55 o
  -8   0   6       1967.58       1947.66        38.93 o
  -7   0   6        236.09        245.20         9.03 o
  -6   0   6        694.67        604.15        20.36 o
  -5   0   6       1336.79       1335.41        29.80 o
  -4   0   6        309.30        324.09         9.10 o
  -3   0   6        297.24        234.80         7.15 o
  -2   0   6        316.97        332.64         9.54 o
  -1   0   6        450.82        477.99        17.33 o
   0   0   6        894.57        914.89        25.53 o
   1   0   6        438.13        435.75        29.91 o
   2   0   6       4031.01       4471.58       212.63 o
   3   0   6        782.15        838.55        44.12 o
   4   0   6         18.02         19.55        12.88 o
   5   0   6        219.17        204.97        38.37 o
   6   0   6        116.29        143.16         9.04 o
   7   0   6       1539.15       1581.08        45.50 o
   8   0   6       1447.37       1445.97        56.25 o
   9   0   6        676.26        671.60        19.89 o
  10   0   6        233.27        254.93        12.40 o
  11   0   6          0.72         -0.35         1.57 o
  12   0   6         17.24         23.80         3.73 o
  13   0   6         31.99         32.97         4.08 o
  14   0   6        103.34        115.89         7.05 o
  15   0   6         17.66         16.23         3.14 o
  16   0   6          5.04          7.24         2.26 o
 -21   1   6         49.73         50.75         4.11 o
 -20   1   6        133.61        142.48         6.73 o
 -19   1   6        264.12        257.47         8.60 o
 -18   1   6        192.59        191.96         7.80 o
 -17   1   6        456.60        460.62        11.14 o
 -16   1   6        118.15        115.53         5.62 o
 -15   1   6          7.55          5.88         1.39 o
 -14   1   6        642.17        643.60        14.24 o
 -13   1   6         38.88         48.49         3.71 o
 -12   1   6        162.23        157.03         8.35 o
 -11   1   6       1185.69       1167.76        20.78 o
 -10   1   6       1023.76       1053.35        27.12 o
  -9   1   6        373.70        363.13         9.15 o
  -8   1   6        163.73        175.37         5.13 o
  -7   1   6          4.61          6.49         1.42 o
  -6   1   6        437.69        475.16         7.45 o
  -5   1   6        170.68        172.78         4.39 o
  -4   1   6          0.09          0.82         0.46 o
  -3   1   6         21.94         25.10         1.64 o
  -2   1   6         29.92         16.03         1.57 o
  -1   1   6        145.41        161.54         7.44 o
   0   1   6        120.42        143.65         4.97 o
   1   1   6        113.82        126.61         7.42 o
   2   1   6          0.21          2.65         1.09 o
   3   1   6        761.50        965.06        22.04 o
   4   1   6        124.68        135.69         6.67 o
   5   1   6          9.98          6.81         1.74 o
   6   1   6          4.95          2.81         0.97 o
   7   1   6         47.53         43.74         4.31 o
   8   1   6        267.77        257.91        10.18 o
   9   1   6          0.30          1.13         1.06 o
  10   1   6        404.95        369.20        12.32 o
  11   1   6       1078.21       1022.56        20.23 o
  12   1   6        186.44        191.76        10.46 o
  13   1   6        230.04        239.23         9.09 o
  14   1   6         63.01         69.89         3.84 o
  15   1   6         12.44         16.21         1.87 o
  16   1   6          0.38          0.59         0.56 o
 -20   2   6          9.29          8.47         2.63 o
 -19   2   6          0.03         -1.76         1.76 o
 -18   2   6          2.99          2.02         1.34 o
 -17   2   6         62.67         66.42         5.29 o
 -16   2   6        347.80        343.23        13.40 o
 -15   2   6        310.01        340.61         9.16 o
 -14   2   6         65.08         65.91         4.64 o
 -13   2   6          2.60          2.00         1.32 o
 -12   2   6        317.95        294.74         9.24 o
 -11   2   6         27.93         30.98         3.45 o
 -10   2   6         51.78         53.84         5.75 o
  -9   2   6         44.16         51.19         4.49 o
  -8   2   6          9.11          4.94         1.33 o
  -7   2   6         44.95         45.55         2.89 o
  -6   2   6         21.92         24.92         2.15 o
  -5   2   6        475.91        510.63        10.70 o
  -4   2   6       2351.84       2481.54        69.95 o
  -3   2   6       2336.37       2443.94        66.93 o
  -2   2   6       2720.21       2604.21        36.83 o
  -1   2   6         76.33         62.22         3.56 o
   0   2   6        123.63        132.47         7.01 o
   1   2   6         50.23         45.52         5.25 o
   2   2   6         12.37         16.37        15.52 o
   3   2   6        430.07        427.24        22.13 o
   4   2   6         23.95         16.65         2.50 o
   5   2   6          2.68          3.06         1.36 o
   6   2   6         74.00         67.36         5.08 o
   7   2   6        437.12        429.41        20.99 o
   8   2   6         49.51         50.61         5.64 o
   9   2   6        266.05        231.49         8.48 o
  10   2   6        290.90        261.86        10.24 o
  11   2   6          0.56          1.38         1.18 o
  12   2   6         26.84         20.98         2.75 o
  13   2   6          1.60          1.95         1.00 o
  14   2   6         19.97         19.38         1.83 o
  15   2   6          2.33         -0.01         1.00 o
 -18   3   6        103.42        126.17         7.24 o
 -17   3   6          5.94          4.94         1.34 o
 -16   3   6          1.15          0.22         1.40 o
 -15   3   6         54.70         56.22         5.88 o
 -14   3   6        222.55        218.64        10.68 o
 -13   3   6        377.08        390.93        11.23 o
 -12   3   6        205.45        186.80         7.81 o
 -11   3   6         52.22         46.95         3.95 o
 -10   3   6        128.79        125.56         6.32 o
  -9   3   6        315.91        305.42         9.69 o
  -8   3   6        375.34        391.38        12.21 o
  -7   3   6          7.72         10.06         1.46 o
  -6   3   6         27.40         26.39         2.28 o
  -5   3   6          7.28          6.84         1.23 o
  -4   3   6        131.40        122.11         7.26 o
  -3   3   6        156.53        125.88         8.94 o
  -2   3   6        470.64        469.88        48.55 o
  -1   3   6        327.44        358.22        15.20 o
   0   3   6          0.04          1.64         1.20 o
   1   3   6          4.78          5.75         1.94 o
   2   3   6       1266.57       1172.62        26.27 o
   3   3   6        486.02        404.08        14.29 o
   4   3   6          0.33          3.40         1.12 o
   5   3   6        358.66        310.16         9.77 o
   6   3   6        332.98        287.74        15.14 o
   7   3   6        136.62        121.07         7.09 o
   8   3   6         97.00         83.06         5.80 o
   9   3   6         72.47         65.64         4.96 o
  10   3   6          1.91          0.88         1.91 o
  11   3   6         24.45         30.71         3.17 o
  12   3   6         12.74         14.85         2.73 o
  13   3   6          9.45          9.44         1.82 o
 -16   4   6        177.10        181.93        14.68 o
 -15   4   6        129.93        133.31         5.17 o
 -14   4   6         90.66        108.27         5.85 o
 -13   4   6         14.68         16.12         2.41 o
 -12   4   6          6.64          5.59         1.16 o
 -11   4   6         17.51         20.76         2.49 o
 -10   4   6         48.12         40.02         4.16 o
  -9   4   6        226.10        228.61        10.02 o
  -8   4   6         74.23         74.02         5.77 o
  -7   4   6        266.91        266.59        10.80 o
  -6   4   6        645.36        632.71        16.59 o
  -5   4   6         29.02         29.16         4.17 o
  -4   4   6        155.24        166.63         8.55 o
  -3   4   6        837.46        862.90        16.75 o
  -2   4   6        775.11        805.29        21.17 o
  -1   4   6       1010.88       1061.70        25.62 o
   0   4   6        654.09        584.94        15.82 o
   1   4   6         82.83         79.95         5.02 o
   2   4   6          1.51          1.99         1.63 o
   3   4   6        368.08        332.57        11.77 o
   4   4   6         39.06         31.24         3.07 o
   5   4   6         12.74          9.91         1.80 o
   6   4   6        234.29        228.43         9.29 o
   7   4   6         45.93         40.55         3.74 o
   8   4   6        132.49        122.98         6.21 o
   9   4   6        102.54         83.21         4.05 o
  10   4   6        104.09        104.43         6.09 o
 -11   5   6          2.07          2.41         1.17 o
 -10   5   6          1.24          0.45         1.25 o
  -9   5   6          0.15          0.06         0.75 o
  -8   5   6          0.51          0.24         0.64 o
  -7   5   6          0.81          0.13         1.32 o
  -6   5   6         42.26         34.55         3.62 o
  -5   5   6         76.62         71.09         5.20 o
  -4   5   6          2.24          1.36         1.48 o
  -3   5   6          1.27         -0.82         3.74 o
  -2   5   6          6.08          3.49         1.30 o
  -1   5   6          7.87          7.74         1.87 o
   0   5   6          0.65          0.12         1.51 o
   1   5   6          2.87          1.69         1.00 o
   2   5   6         74.68         66.97         4.61 o
   3   5   6         35.87         35.09         3.24 o
   4   5   6          0.04          0.00         1.00 o
   5   5   6          2.09          1.86         1.10 o
   6   5   6         50.86         57.64         4.34 o
 -21   1   7         43.52         41.01         3.84 o
 -20   1   7         69.67         77.22         4.87 o
 -19   1   7         22.19         14.43         2.09 o
 -18   1   7         19.88         17.09         2.42 o
 -17   1   7          3.23          3.58         1.17 o
 -16   1   7          0.21          1.55         1.01 o
 -15   1   7          4.13          3.36         1.09 o
 -14   1   7        197.39        195.39         7.92 o
 -13   1   7          1.76          5.75         1.19 o
 -12   1   7        329.56        309.68        11.29 o
 -11   1   7        502.63        471.24        11.53 o
 -10   1   7         20.96         31.21         3.01 o
  -9   1   7         67.66         68.65         4.89 o
  -8   1   7         52.89         53.89         3.40 o
  -7   1   7         73.83         75.60         4.43 o
  -6   1   7         21.25         18.40         1.74 o
  -5   1   7         10.87          9.32         1.24 o
  -4   1   7       1540.34       1490.59        23.59 o
  -3   1   7       2132.59       2478.54        40.35 o
  -2   1   7         36.42         47.24        12.43 o
  -1   1   7         13.63         19.12         1.89 o
   0   1   7         96.68        107.50         5.64 o
   1   1   7         27.44         26.92         3.48 o
   2   1   7        141.14        119.80         6.41 o
   3   1   7        232.90        187.51         8.31 o
   4   1   7        298.60        319.47        14.35 o
   5   1   7        158.24        188.98        11.27 o
   6   1   7        472.34        454.19        13.52 o
   7   1   7        466.10        433.81        16.26 o
   8   1   7        181.69        190.01         8.79 o
   9   1   7       1034.67       1022.46        20.37 o
  10   1   7         24.61         19.22         2.90 o
  11   1   7          4.87          6.56         2.38 o
  12   1   7          2.94          2.82         1.47 o
  13   1   7         84.87         94.03         5.27 o
  14   1   7        286.61        299.55         7.06 o
  15   1   7        185.98        206.98        10.44 o
 -20   2   7         70.95         72.19         5.18 o
 -19   2   7         52.94         48.56         4.88 o
 -18   2   7         51.03         73.43         6.60 o
 -17   2   7         87.22         87.62         5.94 o
 -16   2   7        176.92        184.31        10.98 o
 -15   2   7        335.76        375.36        13.21 o
 -14   2   7        619.35        661.82        14.54 o
 -13   2   7       1076.05       1020.92        23.31 o
 -12   2   7       2383.42       2425.35        31.72 o
 -11   2   7        840.02        882.12        18.79 o
 -10   2   7        593.01        542.64        14.66 o
  -9   2   7        384.11        380.15        14.83 o
  -8   2   7        474.90        490.44        16.14 o
  -7   2   7        653.41        692.02        12.01 o
  -6   2   7        629.48        616.51        15.71 o
  -5   2   7        896.00        853.98        41.48 o
  -4   2   7       1852.80       1753.49        18.66 o
  -3   2   7       3560.13       3732.36        41.39 o
  -2   2   7       1945.63       2100.80        27.02 o
  -1   2   7        902.05        908.95        48.80 o
   0   2   7        229.50        215.25         9.19 o
   1   2   7        344.71        319.85        10.76 o
   2   2   7        275.73        313.10        10.81 o
   3   2   7        181.54        175.59        10.69 o
   4   2   7        272.72        269.00         8.72 o
   5   2   7        242.80        221.51         8.61 o
   6   2   7        194.28        167.81         7.11 o
   7   2   7        146.58        123.63         7.03 o
   8   2   7          5.89          4.59         1.39 o
   9   2   7         80.49         85.46         7.06 o
  10   2   7        190.59        190.12        10.33 o
  11   2   7         85.30         93.61         5.57 o
  12   2   7          6.11          6.44         1.36 o
  13   2   7          3.47          1.43         0.62 o
  14   2   7          0.01          0.08         1.35 o
 -18   3   7         70.26         73.44         5.48 o
 -17   3   7         54.96         54.56         4.20 o
 -16   3   7          1.63          3.49         1.30 o
 -15   3   7         76.72         82.84         7.21 o
 -14   3   7          2.95          2.77         1.28 o
 -13   3   7         22.31         16.93         2.32 o
 -12   3   7          0.04          1.23         1.09 o
 -11   3   7         21.97         24.11         2.82 o
 -10   3   7         13.10          8.59         1.70 o
  -9   3   7        208.48        183.63         7.65 o
  -8   3   7          3.97          2.41         1.04 o
  -7   3   7         42.31         35.75         3.34 o
  -6   3   7         23.32         18.55         2.30 o
  -5   3   7        136.91        130.80         7.20 o
  -4   3   7         75.66         60.17         6.09 o
  -3   3   7          3.34          0.53         0.99 o
  -2   3   7         43.32         39.53         3.43 o
  -1   3   7        183.99        181.82         8.53 o
   0   3   7         27.27         24.91         2.71 o
   1   3   7         23.32         27.53         2.87 o
   2   3   7        420.53        420.81        11.40 o
   3   3   7        217.16        183.75         6.78 o
   4   3   7         60.57         55.77         3.67 o
   5   3   7          1.65          4.33         1.16 o
   6   3   7         82.06         78.01         8.86 o
   7   3   7         22.66         19.22         4.21 o
   8   3   7         20.95         20.86         2.79 o
   9   3   7          0.30          0.49         1.04 o
  10   3   7         32.18         28.05         3.57 o
  11   3   7          3.74          4.65         1.61 o
  12   3   7          1.94          3.02         1.01 o
 -15   4   7          6.30          6.49         1.15 o
 -14   4   7        165.21        183.59         7.52 o
 -13   4   7         64.96         57.52         4.50 o
 -12   4   7          9.03          4.10         1.08 o
 -11   4   7         23.89         26.27         3.28 o
 -10   4   7         16.17         17.01         2.51 o
  -9   4   7          3.16          3.63         1.25 o
  -8   4   7        265.12        258.84        10.60 o
  -7   4   7        157.59        147.48         8.05 o
  -6   4   7        102.30        102.71         6.74 o
  -5   4   7          6.76          4.60         1.31 o
  -4   4   7         36.85         37.47         3.56 o
  -3   4   7        101.24         94.19         4.48 o
  -2   4   7        183.43        189.47         7.76 o
  -1   4   7        220.38        222.11         8.39 o
   0   4   7         27.24         23.94         2.78 o
   1   4   7          0.78          1.78         0.94 o
   2   4   7         12.39          8.47         1.68 o
   3   4   7         62.91         57.83         4.83 o
   4   4   7          7.84          5.47         1.48 o
   5   4   7        122.74        132.85         6.66 o
   6   4   7        206.40        194.20         8.13 o
   7   4   7          0.72          0.86         0.68 o
   8   4   7          0.72          1.03         0.59 o
   9   4   7          5.66          4.55         1.05 o
 -10   5   7          0.08         -0.08         0.64 o
  -9   5   7        106.82         95.07         6.56 o
  -8   5   7         68.37         59.90         4.11 o
  -7   5   7          3.21          3.46         1.64 o
  -6   5   7          4.66          0.50         1.28 o
  -5   5   7          0.98          2.06         1.46 o
  -4   5   7         19.11         14.78         2.63 o
  -3   5   7         12.33         13.85         2.83 o
  -2   5   7         69.59         66.43         3.90 o
  -1   5   7        102.10         98.81         4.71 o
   0   5   7        129.92        126.08         6.18 o
   1   5   7        151.89        162.63         6.84 o
   2   5   7        179.79        154.11        12.02 o
   3   5   7        260.86        265.71        12.95 o
   4   5   7        399.99        408.83        12.00 o
   5   5   7        929.71       1007.71        19.49 o
 -21   0   8         46.57         62.91         7.17 o
 -20   0   8          0.86          2.47         2.59 o
 -19   0   8         47.84         54.77         8.41 o
 -18   0   8        126.70        124.08         9.02 o
 -17   0   8        417.26        366.45        22.31 o
 -16   0   8        754.78        686.61        30.74 o
 -15   0   8         15.16         16.34         3.34 o
 -14   0   8        651.48        634.16        29.25 o
 -13   0   8        430.59        416.77        23.01 o
 -12   0   8         50.10         42.38         4.96 o
 -11   0   8          3.57          1.76         0.97 o
 -10   0   8        103.30         87.38         9.68 o
  -9   0   8         55.71         40.54         6.34 o
  -8   0   8        222.07        204.27        14.10 o
  -7   0   8       1522.74       1300.73        35.46 o
  -6   0   8        672.69        538.36        22.51 o
  -5   0   8       2453.60       2378.83        47.00 o
  -4   0   8       1414.46       1494.16        49.16 o
  -3   0   8        979.86       1065.77        20.84 o
  -2   0   8        788.77        894.47        26.81 o
  -1   0   8        218.16        216.42        13.70 o
   0   0   8       1547.59       1746.93        40.68 o
   1   0   8         90.45         98.63        10.26 o
   2   0   8       1871.39       1934.66        47.25 o
   3   0   8         98.89        120.43        12.16 o
   4   0   8        354.67        344.33        21.31 o
   5   0   8         54.19         60.85         5.81 o
   6   0   8         32.21         23.15         3.70 o
   7   0   8         75.20         79.70         6.84 o
   8   0   8         50.33         42.07         9.61 o
   9   0   8        288.38        270.02        17.86 o
  10   0   8        795.58        847.06        30.92 o
  11   0   8         79.59         87.49         6.71 o
  12   0   8        103.94        108.45         6.92 o
  13   0   8         53.24         60.45         6.57 o
  14   0   8        336.06        352.79         9.81 o
 -21   1   8          4.43          2.96         2.23 o
 -20   1   8          0.29          1.77         0.84 o
 -19   1   8         35.60         31.49         2.90 o
 -18   1   8         52.50         46.01         3.36 o
 -17   1   8        226.64        221.74         7.65 o
 -16   1   8         15.02         12.86         1.90 o
 -15   1   8         84.49         78.72         5.19 o
 -14   1   8        249.44        229.48         7.04 o
 -13   1   8        167.11        157.04         6.24 o
 -12   1   8          3.30          4.34         2.59 o
 -11   1   8         13.75          6.85         1.38 o
 -10   1   8          0.59         -0.13         1.56 o
  -9   1   8          4.44          3.61         1.56 o
  -8   1   8        165.76        146.82        10.01 o
  -7   1   8        183.06        174.67         8.40 o
  -6   1   8       1019.78       1062.68        26.29 o
  -5   1   8       3223.43       3460.54       105.00 o
  -4   1   8       1121.71       1206.80        30.91 o
  -3   1   8       1072.95       1115.65        26.09 o
  -2   1   8        474.53        493.56        12.57 o
  -1   1   8        129.18        132.54         8.33 o
   0   1   8        377.71        387.16        15.12 o
   1   1   8         70.82         73.43         5.24 o
   2   1   8        968.20        945.66        19.25 o
   3   1   8       1540.60       1536.86        28.04 o
   4   1   8        526.15        532.66        21.19 o
   5   1   8        471.20        485.91        12.41 o
   6   1   8        237.05        240.06         8.45 o
   7   1   8         41.73         43.19         3.59 o
   8   1   8        185.50        176.02         8.38 o
   9   1   8        499.33        518.48        21.72 o
  10   1   8          0.55          0.70         2.38 o
  11   1   8         46.42         47.48         5.01 o
  12   1   8        117.55        126.42         6.02 o
  13   1   8          0.35          0.58         0.87 o
 -20   2   8          6.48          7.14         3.39 o
 -19   2   8         52.27         50.61         4.96 o
 -18   2   8        101.83        107.43         6.11 o
 -17   2   8         65.85         60.52         4.23 o
 -16   2   8          1.29         -0.31         0.93 o
 -15   2   8         45.45         42.22         3.63 o
 -14   2   8         10.18          9.82         1.79 o
 -13   2   8        283.66        299.14         9.85 o
 -12   2   8       1732.64       1710.75        27.33 o
 -11   2   8        294.63        302.84        11.29 o
 -10   2   8        199.38        215.16         8.02 o
  -9   2   8         29.53         21.16         2.49 o
  -8   2   8          0.26          0.40         0.67 o
  -7   2   8          7.10          8.09         1.85 o
  -6   2   8        204.95        201.30         8.80 o
  -5   2   8         91.37         86.13         5.69 o
  -4   2   8        398.36        450.10        11.20 o
  -3   2   8         65.50         70.50         4.43 o
  -2   2   8        175.79        175.08         8.90 o
  -1   2   8         10.77          8.26         1.76 o
   0   2   8        489.39        485.29        17.95 o
   1   2   8        714.74        703.49        33.30 o
   2   2   8         75.69         64.38         4.25 o
   3   2   8          3.28          5.01         1.11 o
   4   2   8          0.03          1.02         1.02 o
   5   2   8         58.67         51.50         3.57 o
   6   2   8         12.84          7.95         1.44 o
   7   2   8         19.36         15.53         2.16 o
   8   2   8          6.81          4.12         1.22 o
   9   2   8        263.51        242.99        12.01 o
  10   2   8        130.57        120.38         7.74 o
  11   2   8        109.80        115.24         7.01 o
  12   2   8         26.22         24.40         2.97 o
  13   2   8         20.13         25.63         1.80 o
 -18   3   8         33.08         40.09         4.08 o
 -17   3   8        122.05        121.85         6.10 o
 -16   3   8         41.22         36.63         4.46 o
 -15   3   8         54.67         48.48         5.24 o
 -14   3   8        136.46        124.23         8.85 o
 -13   3   8        313.02        327.08        12.30 o
 -12   3   8        119.87        115.91         6.13 o
 -11   3   8          0.60          1.51         1.10 o
 -10   3   8          1.96          2.21         0.96 o
  -9   3   8         58.01         52.55         4.15 o
  -8   3   8        125.05        111.94         5.37 o
  -7   3   8        224.56        205.70         7.26 o
  -6   3   8       1338.22       1223.04        30.11 o
  -5   3   8        214.20        156.02         8.12 o
  -4   3   8         45.26         36.98         3.44 o
  -3   3   8        184.30        162.03         7.18 o
  -2   3   8        274.21        246.49        12.59 o
  -1   3   8        369.32        322.45        11.72 o
   0   3   8        343.17        286.56        18.97 o
   1   3   8        154.09        124.54         6.64 o
   2   3   8          4.79          3.74         1.16 o
   3   3   8        656.54        604.91        13.74 o
   4   3   8        851.86        741.82        22.54 o
   5   3   8        540.28        517.71        11.03 o
   6   3   8        563.43        541.75        23.21 o
   7   3   8        314.73        293.31        10.14 o
   8   3   8        157.11        168.96         7.32 o
   9   3   8        131.89        131.94         6.04 o
  10   3   8        161.93        165.68         6.74 o
  11   3   8        184.42        198.99         7.85 o
 -15   4   8        184.04        194.16         6.94 o
 -14   4   8        261.09        274.48         8.88 o
 -13   4   8        275.66        292.17         9.80 o
 -12   4   8        158.70        173.17         7.87 o
 -11   4   8        150.53        154.40         7.68 o
 -10   4   8        124.97        118.98         6.92 o
  -9   4   8        191.30        208.56         8.03 o
  -8   4   8        243.07        227.52         8.53 o
  -7   4   8          8.60          7.97         1.68 o
  -5   4   8        156.44        163.83         7.30 o
  -4   4   8          6.51          4.24         1.18 o
  -3   4   8          0.77          0.52         0.91 o
  -2   4   8         10.83         11.17         1.92 o
  -1   4   8         21.25         19.08         2.43 o
   0   4   8         84.15         80.19         4.97 o
   1   4   8        407.71        366.20        12.07 o
   2   4   8         98.26         87.98         5.76 o
   3   4   8          1.47          0.68         0.82 o
   4   4   8         64.89         64.37         4.69 o
   5   4   8         30.64         34.29         2.74 o
   6   4   8         16.17         14.31         1.77 o
   7   4   8          0.33         -0.31         0.70 o
   8   4   8          3.13          4.58         1.13 o
 -10   5   8         30.95         30.91         4.33 o
  -9   5   8         18.12          9.88         2.78 o
  -8   5   8          5.76          6.01         1.48 o
  -7   5   8          7.55          6.84         1.98 o
  -6   5   8         36.80         31.58         3.83 o
  -5   5   8         16.55         13.29         2.35 o
  -4   5   8          0.22         -0.42         0.87 o
  -3   5   8          3.74          5.21         1.82 o
  -2   5   8         22.63         23.70         2.56 o
  -1   5   8         12.38          9.49         1.37 o
   0   5   8          4.96          3.60         0.89 o
   1   5   8          2.26          0.51         0.62 o
   2   5   8          1.43          0.82         0.85 o
   3   5   8         13.01         12.41         1.98 o
 -21   1   9          3.21          4.16         1.76 o
 -20   1   9          1.62         -1.55         2.44 o
 -19   1   9          1.92          1.95         1.10 o
 -18   1   9         22.83         22.86         3.03 o
 -17   1   9        257.18        266.79         8.20 o
 -16   1   9        105.95         99.33         5.16 o
 -15   1   9        124.89        118.28         5.56 o
 -14   1   9         34.10         40.46         3.29 o
 -13   1   9          6.72          9.54         1.85 o
 -12   1   9        356.18        355.63        10.61 o
 -11   1   9        465.92        503.44        12.43 o
 -10   1   9        234.17        197.48        11.06 o
  -9   1   9         13.80         11.79         2.95 o
  -8   1   9        225.54        204.11        21.04 o
  -7   1   9        418.37        427.86        15.59 o
  -6   1   9        998.25        964.47        24.09 o
  -5   1   9        751.70        779.81        16.61 o
  -4   1   9        152.65        147.67         7.19 o
  -3   1   9        381.19        363.80        18.19 o
  -2   1   9        280.82        259.20         9.75 o
  -1   1   9        700.36        661.10        29.93 o
   0   1   9        806.67        854.88        22.96 o
   1   1   9        398.06        366.37        22.45 o
   2   1   9        569.96        542.32        13.02 o
   3   1   9        171.39        165.20         5.95 o
   4   1   9         12.52          9.04         1.30 o
   5   1   9        503.78        540.36        11.23 o
   6   1   9        474.29        493.59        18.43 o
   7   1   9        635.64        703.16        22.27 o
   8   1   9        123.86        117.77         8.20 o
   9   1   9         30.59         31.69         4.16 o
  10   1   9          0.65          0.94         1.09 o
  11   1   9         21.40         21.55         2.41 o
  12   1   9         93.12        100.62         3.60 o
  13   1   9          9.20         11.63         1.66 o
 -19   2   9        234.36        261.92         8.24 o
 -18   2   9        164.75        176.73         7.58 o
 -17   2   9         72.22         76.20         5.27 o
 -16   2   9         67.72         69.93         5.27 o
 -15   2   9        101.72         98.15         5.59 o
 -14   2   9        381.47        362.84        10.93 o
 -13   2   9         13.66         15.75         2.66 o
 -12   2   9         16.13         12.65         2.43 o
 -11   2   9        548.72        512.21        15.14 o
 -10   2   9         58.85         67.02         4.59 o
  -9   2   9         80.48         73.93         4.20 o
  -8   2   9         10.78          8.84         1.49 o
  -7   2   9        108.50        121.47         5.99 o
  -6   2   9          1.02         -0.15         0.83 o
  -5   2   9        205.94        186.25         8.68 o
  -4   2   9          0.07         -2.26         2.26 o
  -3   2   9         29.12         27.18         3.49 o
  -2   2   9        237.97        222.66        12.35 o
  -1   2   9         22.12         14.79         2.06 o
   0   2   9        163.18        135.19         6.24 o
   1   2   9        297.93        300.05         9.46 o
   2   2   9        584.40        614.99        16.26 o
   3   2   9        218.85        183.52         6.62 o
   4   2   9        162.65        178.10         6.57 o
   5   2   9        338.69        311.43         9.64 o
   6   2   9         93.78         90.52         4.58 o
   7   2   9         29.55         29.79         2.86 o
   8   2   9         39.90         39.96         3.69 o
   9   2   9        147.48        171.17         7.27 o
  10   2   9        321.88        346.24        11.76 o
  11   2   9        341.86        359.72        28.81 o
  12   2   9         61.69         72.90         3.38 o
 -18   3   9          0.03          0.99         1.06 o
 -17   3   9         22.00         21.89         2.49 o
 -16   3   9          2.50          6.41         2.10 o
 -15   3   9         33.54         31.81         4.24 o
 -14   3   9          0.24          0.92         1.52 o
 -13   3   9         84.86         80.06         4.98 o
 -12   3   9          7.77          7.28         1.67 o
 -11   3   9         11.85          8.85         2.00 o
 -10   3   9          2.86          2.59         0.97 o
  -9   3   9        508.95        449.44        12.25 o
  -8   3   9         35.15         29.80         2.79 o
  -7   3   9          4.43          5.29         1.22 o
  -6   3   9          7.89          3.00         1.03 o
  -5   3   9        243.62        215.97         8.33 o
  -4   3   9        147.00        115.28         6.98 o
  -3   3   9         65.89         58.76         5.43 o
  -2   3   9         80.66         76.14         8.04 o
  -1   3   9          3.78          7.19         1.81 o
   0   3   9         28.59         25.43         2.88 o
   1   3   9          7.71          7.00         1.25 o
   2   3   9         82.51         85.93         5.21 o
   3   3   9        157.69        151.90        12.92 o
   4   3   9         80.83         75.12         4.10 o
   5   3   9         25.09         23.97         2.28 o
   6   3   9          3.56          2.26         0.62 o
   7   3   9          4.95          7.89         1.64 o
   8   3   9         10.01         10.46         1.66 o
   9   3   9          0.82          1.16         1.13 o
  10   3   9          0.88          2.85         1.17 o
 -15   4   9        124.33        125.52         5.26 o
 -14   4   9        113.84        117.29         6.82 o
 -13   4   9        148.22        153.91         8.37 o
 -12   4   9        204.34        206.53         8.25 o
 -11   4   9        211.07        189.08         8.24 o
 -10   4   9        508.87        460.46        13.28 o
  -9   4   9        139.57        123.05         5.94 o
  -8   4   9          3.50          2.08         1.03 o
  -7   4   9         28.48         20.58         2.81 o
  -6   4   9         39.69         30.15         3.46 o
  -5   4   9         10.60          9.36         1.81 o
  -4   4   9         19.81         21.30         2.55 o
  -3   4   9        100.87         90.09         4.63 o
  -2   4   9         29.55         28.88         2.91 o
  -1   4   9         29.69         24.91         2.76 o
   0   4   9          7.46          4.66         1.21 o
   1   4   9         59.70         60.75         6.21 o
   2   4   9         41.16         34.74         2.94 o
   3   4   9          0.50          1.41         0.97 o
   4   4   9         11.58         14.70         2.11 o
   5   4   9        129.17        132.47         7.23 o
   6   4   9         66.69         63.17         4.64 o
   7   4   9          4.16          5.14         1.69 o
  -9   5   9        103.17        121.23         8.34 o
  -8   5   9        246.91        279.76        14.01 o
  -7   5   9        391.49        403.92        11.68 o
  -6   5   9        543.21        532.73        16.79 o
  -5   5   9        464.27        460.54        30.18 o
  -4   5   9        506.42        512.23        35.08 o
  -3   5   9        657.34        620.45        16.34 o
  -2   5   9        398.08        420.67        11.77 o
  -1   5   9        253.40        255.32        10.83 o
   0   5   9        142.60        159.53         6.76 o
 -21   0  10        101.00         95.07         8.10 o
 -20   0  10        414.21        429.07        19.87 o
 -19   0  10        124.21        107.69         7.72 o
 -18   0  10         26.49         18.38         4.99 o
 -17   0  10         37.03         36.50         7.07 o
 -16   0  10         68.96         55.41         6.28 o
 -15   0  10        180.01        169.95        15.65 o
 -14   0  10        117.62        109.11        12.36 o
 -13   0  10        373.07        400.56        23.85 o
 -12   0  10        319.75        297.25        20.13 o
 -11   0  10         54.00         63.78         5.20 o
 -10   0  10          9.86         22.71         3.87 o
  -9   0  10         43.70         37.89         7.12 o
  -8   0  10         15.43         14.02         4.37 o
  -7   0  10         59.98         70.55         9.46 o
  -6   0  10          0.53         -0.30         1.69 o
  -5   0  10        227.60        229.22        16.59 o
  -4   0  10        240.98        193.84        15.47 o
  -3   0  10         17.80         17.71         4.64 o
  -2   0  10         12.86         12.88         4.10 o
  -1   0  10         14.90         19.21         4.60 o
   0   0  10        154.29        138.30        12.81 o
   1   0  10         14.37         20.03         5.09 o
   2   0  10         48.86         63.23         5.90 o
   3   0  10         41.88         34.10         6.40 o
   4   0  10        137.91        138.68         8.88 o
   5   0  10        519.01        510.97        27.00 o
   6   0  10        724.08        695.46        19.85 o
   7   0  10        534.08        567.01        17.52 o
   8   0  10        156.36        157.53         9.02 o
   9   0  10        689.63        665.19        17.63 o
  10   0  10         45.55         44.37         6.09 o
  11   0  10         68.77         69.23         6.77 o
  12   0  10        361.88        421.23        14.26 o
 -20   1  10         53.82         56.96         5.94 o
 -19   1  10          0.82          0.91         1.16 o
 -18   1  10         12.21         14.79         2.55 o
 -17   1  10          0.55          0.60         1.10 o
 -16   1  10        153.28        155.72         6.99 o
 -15   1  10        151.88        152.68         5.79 o
 -14   1  10        653.56        678.67        15.43 o
 -13   1  10       1773.46       1790.00        28.13 o
 -12   1  10        676.46        747.08        21.94 o
 -11   1  10        334.03        376.82        11.26 o
 -10   1  10        226.58        194.14         6.92 o
  -9   1  10        120.22        122.98         8.10 o
  -8   1  10         12.65         11.36         2.25 o
  -7   1  10        139.89        137.17         9.39 o
  -6   1  10          3.58          2.64         1.57 o
  -5   1  10         46.28         58.91         6.12 o
  -4   1  10        196.60        164.60        10.21 o
  -3   1  10         95.71        100.96        10.37 o
  -2   1  10         28.23         33.32         4.80 o
  -1   1  10        160.94        167.40         7.24 o
   0   1  10        297.83        324.63        11.21 o
   1   1  10        292.67        283.93         9.01 o
   2   1  10         13.55         16.20         2.16 o
   3   1  10        134.96        131.25         5.49 o
   4   1  10         84.23         88.60         5.10 o
   5   1  10         35.70         36.70         3.22 o
   6   1  10        108.31         98.98         6.03 o
   7   1  10          2.65          1.11         0.99 o
   8   1  10        111.96        102.92         7.14 o
   9   1  10         67.66         70.60         5.58 o
  10   1  10          0.04          0.30         0.88 o
  11   1  10         77.35         70.03         3.25 o
 -19   2  10          8.25          8.11         1.27 o
 -18   2  10         77.53         81.06         4.91 o
 -17   2  10         36.80         34.33         2.97 o
 -16   2  10          3.49          2.51         0.97 o
 -15   2  10          2.94          2.07         1.17 o
 -14   2  10        288.92        285.19         9.64 o
 -13   2  10          0.25          0.07         1.56 o
 -12   2  10        118.63        104.77         7.03 o
 -11   2  10          4.16          1.16         0.69 o
 -10   2  10         11.22         10.96         2.11 o
  -9   2  10          2.90          3.86         1.14 o
  -8   2  10         24.11         25.16         2.79 o
  -7   2  10        117.55         91.85         6.35 o
  -6   2  10        627.81        709.66        20.70 o
  -5   2  10        168.90        167.54         7.13 o
  -4   2  10          6.34          3.22         1.17 o
  -3   2  10         12.64         12.20         2.23 o
  -2   2  10        125.29        129.38         7.29 o
  -1   2  10          0.13          1.15         0.91 o
   0   2  10        359.03        360.08        11.95 o
   1   2  10        889.03        852.89        25.00 o
   2   2  10        307.39        292.44        21.46 o
   3   2  10         66.55         65.86         3.93 o
   4   2  10        133.44        126.00         5.38 o
   5   2  10          5.70          7.64         1.37 o
   6   2  10         39.88         37.10         2.78 o
   7   2  10        127.56        126.74         4.88 o
   8   2  10          1.68          2.15         0.89 o
   9   2  10         17.11         13.79         1.87 o
  10   2  10         48.53         53.41         3.99 o
 -17   3  10        210.96        195.42         6.85 o
 -16   3  10        202.78        229.81        13.90 o
 -15   3  10        178.76        171.14         9.38 o
 -14   3  10        177.19        162.22         9.70 o
 -13   3  10         31.65         23.33         3.73 o
 -12   3  10        224.31        223.48         8.26 o
 -11   3  10         86.08         90.44         5.34 o
 -10   3  10        144.53        120.44         6.27 o
  -9   3  10        402.10        387.78        11.26 o
  -8   3  10        464.79        447.16        15.15 o
  -7   3  10        238.54        222.33        14.32 o
  -6   3  10        344.88        330.19        10.38 o
  -5   3  10       1496.81       1447.19        30.50 o
  -4   3  10       1605.83       1402.91        44.82 o
  -3   3  10       1728.41       1601.68        33.96 o
  -2   3  10        436.62        395.35        18.86 o
  -1   3  10         13.08         12.77         2.47 o
   0   3  10          1.43          0.90         0.93 o
   1   3  10         38.04         31.35         3.06 o
   2   3  10         96.81         94.65         5.26 o
   3   3  10         59.84         55.45         3.93 o
   4   3  10        138.02        136.09         5.94 o
   5   3  10        106.28        109.44         4.44 o
   6   3  10         75.99         78.14         3.53 o
   7   3  10         42.71         37.43         2.91 o
   8   3  10         81.69         79.18         3.87 o
 -14   4  10         18.07         19.43         2.68 o
 -13   4  10          0.76          1.59         1.86 o
 -12   4  10          5.04          3.67         1.43 o
 -11   4  10         27.50         30.48         3.89 o
 -10   4  10         29.25         33.88         4.28 o
  -9   4  10         15.75         16.76         3.23 o
  -8   4  10          1.89          1.26         0.85 o
  -7   4  10          5.70          3.80         1.41 o
  -6   4  10          0.10          0.48         0.98 o
  -5   4  10         20.54         27.12         3.20 o
  -4   4  10         24.76         15.81         2.56 o
  -3   4  10         72.08         72.26         3.91 o
  -2   4  10         53.20         49.37         3.23 o
  -1   4  10        131.04        128.45         5.68 o
   0   4  10        159.18        147.81         5.99 o
   1   4  10        130.94        126.31         5.36 o
   2   4  10         47.50         47.42         3.19 o
   3   4  10        122.94        121.29         4.75 o
   4   4  10        183.69        201.12         6.61 o
   5   4  10         85.92         93.45         5.22 o
  -4   5  10          1.18          1.36         0.97 o
  -3   5  10          6.79          8.72         2.25 o
 -20   1  11         27.28         33.36         4.94 o
 -19   1  11         94.68         95.64         5.34 o
 -18   1  11        177.58        191.55         8.07 o
 -17   1  11        110.29         95.90         6.19 o
 -16   1  11        149.23        149.02         6.72 o
 -15   1  11        428.88        430.34        11.79 o
 -14   1  11        977.01        971.76        20.95 o
 -13   1  11        515.50        500.81        19.59 o
 -12   1  11        194.28        193.96         9.57 o
 -11   1  11         87.56         75.46         4.57 o
 -10   1  11         44.63         42.43         4.45 o
  -9   1  11        263.89        281.53        11.19 o
  -8   1  11        649.94        625.34        21.52 o
  -7   1  11        291.52        307.53        11.51 o
  -6   1  11        218.39        214.23         9.53 o
  -5   1  11        653.16        682.95        14.38 o
  -4   1  11         27.55         28.60         2.58 o
  -3   1  11        146.91        157.52         6.36 o
  -2   1  11        513.87        551.33        11.48 o
  -1   1  11        177.83        194.94         6.87 o
   0   1  11        116.21        130.27         6.21 o
   1   1  11         29.29         31.85         3.04 o
   2   1  11         86.49         88.03         6.41 o
   3   1  11          5.87          7.42         1.56 o
   4   1  11         97.42         96.19         5.89 o
   5   1  11          0.04          1.20         0.83 o
   6   1  11          6.50          4.34         1.38 o
   7   1  11          2.83          3.18         1.18 o
   8   1  11          2.07          1.57         1.26 o
   9   1  11         21.34         20.50         1.87 o
  10   1  11         39.31         38.19         2.65 o
 -18   2  11          3.17          3.50         1.43 o
 -17   2  11          1.58          1.48         0.67 o
 -16   2  11         29.80         28.44         2.75 o
 -15   2  11        179.86        153.91         6.70 o
 -14   2  11        226.06        227.73        11.58 o
 -13   2  11         12.14          8.37         2.47 o
 -12   2  11         22.23         26.63         3.51 o
 -11   2  11         52.99         41.16         4.44 o
 -10   2  11          0.56          0.13         0.75 o
  -9   2  11        207.47        213.50         8.31 o
  -8   2  11        437.90        407.33        11.51 o
  -7   2  11        566.85        554.81        13.45 o
  -6   2  11       1500.72       1406.22        23.05 o
  -5   2  11       1107.59       1094.20        34.64 o
  -4   2  11        278.74        286.26         9.56 o
  -3   2  11        483.59        457.11        13.90 o
  -2   2  11        346.18        333.29        14.44 o
  -1   2  11         49.41         42.27         4.25 o
   0   2  11         72.24         51.55         6.42 o
   1   2  11         91.31         79.07         6.44 o
   2   2  11        296.88        290.19        11.26 o
   3   2  11        921.69        908.88        18.81 o
   4   2  11        329.62        327.88         8.87 o
   5   2  11        299.37        300.11         7.63 o
   6   2  11        310.27        322.37         8.40 o
   7   2  11        157.30        167.04         6.54 o
   8   2  11        207.54        217.41         6.86 o
   9   2  11        106.69        114.96         5.32 o
 -17   3  11         84.85         90.35         7.60 o
 -16   3  11        103.98        108.65         6.37 o
 -15   3  11         38.46         41.53         4.46 o
 -14   3  11         64.06         70.89         6.08 o
 -13   3  11         98.80        102.00         7.63 o
 -12   3  11          0.11          3.02         1.62 o
 -11   3  11        251.78        242.96        11.76 o
 -10   3  11         79.00         85.15         5.89 o
  -9   3  11          0.30         -1.15         1.66 o
  -8   3  11         19.23         18.22         2.56 o
  -7   3  11          9.29          6.67         1.37 o
  -6   3  11         79.73         71.82         4.73 o
  -5   3  11        183.42        175.90         9.68 o
  -4   3  11        155.63        136.86         7.50 o
  -3   3  11          8.15          9.48         2.15 o
  -2   3  11          7.89          7.39         1.92 o
  -1   3  11         48.97         47.16         4.40 o
   0   3  11         76.42         78.12         5.56 o
   1   3  11        165.37        141.55         7.20 o
   2   3  11         21.85         24.02         3.01 o
   3   3  11          4.41          3.56         1.13 o
   4   3  11         12.05         14.69         1.79 o
   5   3  11         34.57         32.16         2.80 o
   6   3  11         23.17         23.67         3.80 o
   7   3  11         24.33         25.66         3.53 o
 -13   4  11          0.49          0.24         0.73 o
 -12   4  11          4.67          3.43         1.22 o
 -11   4  11          0.11         -1.00         1.00 o
 -10   4  11         90.03         94.05         5.26 o
  -9   4  11          4.76          7.10         2.15 o
  -8   4  11          4.06          5.65         1.43 o
  -7   4  11          0.53          0.35         0.82 o
  -6   4  11          5.57          7.58         1.82 o
  -5   4  11          0.33         -0.29         1.07 o
  -4   4  11         32.36         36.01         2.90 o
  -3   4  11         85.30         87.91         4.50 o
  -2   4  11         56.54         62.88         3.38 o
  -1   4  11         89.10         94.03         4.02 o
   0   4  11         27.50         31.51         2.50 o
   1   4  11        143.13        143.81         5.14 o
   2   4  11        267.75        272.14         6.62 o
   3   4  11        442.67        475.88        11.38 o
 -20   0  12        136.49        158.56        10.34 o
 -19   0  12        117.59        108.34         8.30 o
 -18   0  12        304.79        309.57        17.84 o
 -17   0  12        307.29        284.68        18.32 o
 -16   0  12         89.39         77.16         7.08 o
 -15   0  12          1.86          1.05         1.37 o
 -14   0  12         52.34         42.77         8.15 o
 -13   0  12         99.11         76.76        10.63 o
 -12   0  12        199.81        199.04        12.03 o
 -11   0  12         39.16         49.70         5.94 o
 -10   0  12        226.70        202.25        11.79 o
  -9   0  12        567.24        521.08        42.93 o
  -8   0  12       1106.26       1046.41        26.60 o
  -7   0  12       2163.73       2262.35        39.07 o
  -6   0  12       2309.20       2473.30        40.65 o
  -5   0  12        318.65        348.99        21.13 o
  -4   0  12        564.34        620.53        50.48 o
  -3   0  12       1439.49       1725.83        75.18 o
  -2   0  12        233.58        236.94        11.91 o
  -1   0  12        670.75        759.38        51.58 o
   0   0  12        812.44        931.44        33.26 o
   1   0  12        458.93        547.60        25.41 o
   2   0  12        418.65        411.10        46.60 o
   3   0  12        524.90        559.70        17.16 o
   4   0  12        250.32        262.56        11.55 o
   5   0  12        349.85        373.25        13.29 o
   6   0  12        645.98        692.14        23.92 o
   7   0  12        315.13        311.77        15.14 o
   8   0  12         86.91         85.28         7.41 o
   9   0  12         83.14        101.57         7.15 o
 -19   1  12         15.52         18.74         2.17 o
 -18   1  12          0.48          0.92         0.98 o
 -17   1  12         50.75         50.76         3.62 o
 -16   1  12          6.77          7.41         1.51 o
 -15   1  12         18.30         16.21         2.32 o
 -14   1  12         29.75         33.69         3.88 o
 -13   1  12        152.93        144.49         8.07 o
 -12   1  12          3.94          3.05         1.19 o
 -11   1  12         45.09         50.28         4.20 o
 -10   1  12          6.50          8.94         1.96 o
  -9   1  12         10.04          5.73         1.56 o
  -8   1  12          8.47          6.45         2.01 o
  -7   1  12         54.60         60.70         5.50 o
  -6   1  12         52.18         56.33         4.97 o
  -5   1  12        177.37        173.31         7.26 o
  -4   1  12          2.31          3.23         0.94 o
  -3   1  12         99.51        100.39         5.49 o
  -2   1  12          1.60          0.66         0.70 o
  -1   1  12        379.71        392.19        12.54 o
   0   1  12        578.15        555.91        46.13 o
   1   1  12        403.10        419.47        19.49 o
   2   1  12        251.61        285.43        14.01 o
   3   1  12        159.35        158.21         8.12 o
   4   1  12          7.70          6.48         1.58 o
   5   1  12         43.33         41.07         3.09 o
   6   1  12          1.72          2.09         0.98 o
   7   1  12         20.46         17.20         1.76 o
   8   1  12         17.28         12.06         1.60 o
   9   1  12          1.16          1.97         0.57 o
 -18   2  12          7.57          8.83         2.46 o
 -17   2  12          1.06          0.30         0.68 o
 -16   2  12         30.63         29.86         2.67 o
 -15   2  12         77.93         80.11         4.59 o
 -14   2  12        354.37        362.99        11.85 o
 -13   2  12         95.61         85.82         5.98 o
 -12   2  12         45.36         42.02         3.65 o
 -11   2  12          0.68         -0.80         1.16 o
 -10   2  12          3.60          6.73         2.47 o
  -9   2  12          0.72         -0.55         1.08 o
  -8   2  12        153.49        147.04         6.16 o
  -7   2  12        104.50         92.79         4.90 o
  -6   2  12         18.89         16.26         1.91 o
  -5   2  12          0.93          1.68         1.42 o
  -4   2  12         25.87         22.85         2.69 o
  -3   2  12         21.20         15.81         2.19 o
  -2   2  12        160.09        148.23         6.72 o
  -1   2  12        119.24        103.32         7.49 o
   0   2  12          2.94          5.09         1.36 o
   1   2  12         28.25         26.38         3.25 o
   2   2  12          1.60          0.17         0.82 o
   3   2  12         12.65         12.19         1.78 o
   4   2  12         51.53         54.89         4.12 o
   5   2  12        155.64        164.04         5.54 o
   6   2  12         22.18         26.79         2.06 o
   7   2  12          4.16          4.40         1.00 o
 -16   3  12        149.56        148.22         9.65 o
 -15   3  12        119.28        129.38         7.07 o
 -14   3  12        343.90        344.61        26.75 o
 -13   3  12        328.08        334.26        12.87 o
 -12   3  12        207.30        186.23         9.96 o
 -11   3  12        562.71        586.09        17.18 o
 -10   3  12         26.18         26.24         2.75 o
  -9   3  12         61.70         56.46         3.99 o
  -8   3  12         23.56         15.40         2.44 o
  -7   3  12          4.26          3.36         0.94 o
  -6   3  12          0.86          0.23         1.06 o
  -5   3  12         10.35          7.44         1.42 o
  -4   3  12          3.06          6.14         1.85 o
  -3   3  12          2.21          1.50         0.98 o
  -2   3  12         96.17         84.45         5.63 o
  -1   3  12        102.89        106.35         5.23 o
   0   3  12         13.26         14.76         1.87 o
   1   3  12          2.07          1.83         1.11 o
   2   3  12         36.12         29.53         2.95 o
   3   3  12         75.86         80.84         4.54 o
   4   3  12        102.89        105.60         5.80 o
   5   3  12         71.55         75.81         6.38 o
 -12   4  12        122.75        139.59         9.09 o
 -11   4  12        160.49        188.24         7.76 o
 -10   4  12         42.80         44.40         3.25 o
  -9   4  12        329.45        378.09         9.79 o
  -8   4  12        268.14        304.08         9.01 o
  -7   4  12        147.25        166.62         6.52 o
  -6   4  12         63.67         65.26         4.32 o
  -5   4  12         66.75         77.28         4.52 o
  -4   4  12         79.47         91.51         4.15 o
  -3   4  12        150.85        142.10         5.09 o
  -2   4  12        205.29        219.58         4.94 o
  -1   4  12         79.73         89.32         3.04 o
   0   4  12        134.94        156.14         4.29 o
   1   4  12        136.25        143.90         5.00 o
 -19   1  13          0.29         -0.80         0.80 o
 -18   1  13          4.14          2.66         0.89 o
 -17   1  13         45.38         39.52         2.62 o
 -16   1  13        158.95        143.03         6.09 o
 -15   1  13         68.27         67.60         4.30 o
 -14   1  13         16.27         14.28         2.44 o
 -13   1  13         29.37         25.24         2.82 o
 -12   1  13          1.96          3.22         1.21 o
 -11   1  13         15.78         14.40         2.29 o
 -10   1  13          0.42         -0.85         1.04 o
  -9   1  13          1.82          2.27         1.23 o
  -8   1  13         48.29         40.63         4.30 o
  -7   1  13          0.14         -0.42         1.39 o
  -6   1  13         66.30         70.78         4.73 o
  -5   1  13         35.57         34.47         4.03 o
  -4   1  13         13.52         14.20         3.31 o
  -3   1  13          1.99          1.46         1.25 o
  -2   1  13        194.96        199.34        10.68 o
  -1   1  13        373.58        420.32        17.42 o
   0   1  13        205.34        200.26        10.67 o
   1   1  13        148.66        154.71        10.46 o
   2   1  13         42.38         43.31         4.86 o
   3   1  13        172.85        173.16         7.27 o
   4   1  13        279.88        279.46         7.45 o
   5   1  13        190.70        199.93         5.95 o
   6   1  13        131.46        134.45         5.20 o
   7   1  13         74.52         75.45         3.48 o
 -17   2  13        106.03        100.85         5.66 o
 -16   2  13         89.75        102.90         4.47 o
 -15   2  13        110.06        114.20         5.08 o
 -14   2  13        151.47        144.69         6.99 o
 -13   2  13        312.68        339.62        13.11 o
 -12   2  13        154.22        172.58         7.00 o
 -11   2  13        154.44        166.89         7.44 o
 -10   2  13        257.18        253.52         8.76 o
  -9   2  13        147.91        169.17         7.20 o
  -8   2  13         83.33         82.15         4.39 o
  -7   2  13         61.06         64.59         3.95 o
  -6   2  13        146.28        164.42         5.64 o
  -5   2  13        502.78        539.64        24.54 o
  -4   2  13        548.02        564.51        23.05 o
  -3   2  13        174.39        186.95         7.30 o
  -2   2  13         25.11         29.92         2.95 o
  -1   2  13         42.09         36.12         3.14 o
   0   2  13         49.30         48.86         5.70 o
   1   2  13        100.62        108.94         7.42 o
   2   2  13         30.26         36.38         4.22 o
   3   2  13         68.60         75.24         4.55 o
   4   2  13        183.45        183.35         6.44 o
   5   2  13         36.43         33.32         2.11 o
   6   2  13         21.99         18.89         3.11 o
 -15   3  13          0.50         -0.05         0.95 o
 -14   3  13          0.03          0.13         0.74 o
 -13   3  13          0.41         -0.29         0.83 o
 -12   3  13          0.19          2.93         1.05 o
 -11   3  13         72.49         68.93         4.57 o
 -10   3  13         15.53         13.80         1.62 o
  -9   3  13          2.72          1.39         0.84 o
  -8   3  13         76.35         78.74         3.94 o
  -7   3  13         83.19         71.79         4.18 o
  -6   3  13         30.56         18.48         2.19 o
  -5   3  13         16.76         16.08         2.02 o
  -4   3  13         46.23         43.85         3.24 o
  -3   3  13         29.11         29.49         2.62 o
  -2   3  13         81.82         79.64         4.17 o
  -1   3  13         27.08         30.69         2.52 o
   0   3  13         47.42         50.11         3.68 o
   1   3  13         51.71         53.01         4.41 o
   2   3  13         42.55         45.91         3.84 o
   3   3  13         49.05         45.64         3.43 o
  -9   4  13        194.64        228.39        11.57 o
  -8   4  13        137.38        146.18         5.37 o
  -7   4  13        240.11        256.86         7.26 o
  -6   4  13        505.54        547.71        13.88 o
  -5   4  13        509.94        483.61        10.55 o
  -4   4  13        191.37        190.98         5.17 o
  -3   4  13        133.68        150.07         5.31 o
 -18   0  14        106.09        113.23         8.88 o
 -17   0  14        425.68        438.04        19.30 o
 -16   0  14        912.24        995.96        17.26 o
 -15   0  14       1593.35       1638.79        28.85 o
 -14   0  14       1623.00       1666.90        43.82 o
 -13   0  14        190.63        234.21        16.79 o
 -12   0  14         92.77         68.57         9.20 o
 -11   0  14        238.52        221.77        15.54 o
 -10   0  14        134.59        149.12         9.90 o
  -9   0  14        217.40        196.94        16.16 o
  -8   0  14        467.12        438.57        24.28 o
  -7   0  14         47.95         47.01         8.02 o
  -6   0  14         20.64         16.98         4.72 o
  -5   0  14        546.17        564.20        48.20 o
  -4   0  14          3.65          5.89         3.75 o
  -3   0  14        146.06        137.09        12.02 o
  -2   0  14        816.59        987.39        32.21 o
  -1   0  14        138.25        136.27        12.93 o
   0   0  14         51.52         41.94         4.57 o
   1   0  14         75.32         69.70         5.84 o
   2   0  14         22.32         19.42         4.16 o
   3   0  14          3.04          2.26         1.57 o
   4   0  14         37.80         30.79         4.72 o
   5   0  14         41.35         41.86         3.27 o
   6   0  14        101.17         78.32         6.22 o
 -18   1  14         22.12         28.30         4.35 o
 -17   1  14         32.05         38.58         3.06 o
 -16   1  14         53.80         56.08         3.48 o
 -15   1  14         75.39         72.41         7.36 o
 -14   1  14          0.53          0.79         1.03 o
 -13   1  14          8.07          8.25         2.43 o
 -12   1  14         16.98         15.61         2.69 o
 -11   1  14          7.53          8.32         1.88 o
 -10   1  14         20.31         22.34         2.97 o
  -9   1  14         64.22         68.00         5.27 o
  -8   1  14         28.71         22.17         3.10 o
  -7   1  14          7.37          5.03         1.70 o
  -6   1  14        180.34        187.09         8.27 o
  -5   1  14         35.58         36.59         3.46 o
  -4   1  14         11.78         10.37         1.55 o
  -3   1  14        206.90        212.24         7.55 o
  -2   1  14          3.42          3.91         1.09 o
  -1   1  14         75.85         80.64         6.39 o
   0   1  14          5.73          4.25         1.65 o
   1   1  14          4.31          2.75         1.26 o
   2   1  14         55.77         61.74         5.18 o
   3   1  14        213.51        217.45         9.10 o
   4   1  14        105.16        108.86         5.93 o
   5   1  14         20.35         18.73         2.25 o
 -16   2  14          0.16          0.20         0.62 o
 -15   2  14          6.83          5.76         1.46 o
 -14   2  14         18.44         13.19         1.99 o
 -13   2  14         22.71         21.13         2.54 o
 -12   2  14         28.75         26.22         2.49 o
 -11   2  14         36.79         39.86         3.20 o
 -10   2  14        123.11        121.86         5.10 o
  -9   2  14         51.19         51.61         3.68 o
  -8   2  14         33.30         34.84         3.05 o
  -7   2  14         65.28         72.62         3.88 o
  -6   2  14         66.53         64.37         3.64 o
  -5   2  14        140.18        131.95         5.21 o
  -4   2  14        144.46        157.33         6.69 o
  -3   2  14          0.26          0.23         0.76 o
  -2   2  14         88.50         92.22         4.63 o
  -1   2  14         87.23         89.01         4.40 o
   0   2  14         80.92         76.96         4.73 o
   1   2  14         10.75         12.39         2.33 o
   2   2  14         12.08         16.01         3.35 o
   3   2  14         14.71         18.17         1.92 o
   4   2  14          0.47          2.44         0.83 o
 -13   3  14          0.17          2.08         1.05 o
 -12   3  14         32.32         33.08         2.62 o
 -11   3  14        140.45        154.03         5.95 o
 -10   3  14          6.96          9.35         1.36 o
  -9   3  14         14.86         17.77         1.63 o
  -8   3  14        149.40        146.36         5.37 o
  -7   3  14        329.25        338.39         7.97 o
  -6   3  14        314.44        323.14        13.05 o
  -5   3  14        290.13        302.60         8.77 o
  -4   3  14        145.24        170.52         5.62 o
  -3   3  14         79.00         77.97         3.72 o
  -2   3  14        145.68        140.31         4.76 o
  -1   3  14        182.87        189.39         6.35 o
   0   3  14        275.44        297.41        10.82 o
   1   3  14        429.71        416.53        11.88 o
 -16   1  15        102.08        107.45         4.95 o
 -15   1  15        105.51        121.98         4.77 o
 -14   1  15         29.93         30.43         2.94 o
 -13   1  15         38.21         36.20         4.17 o
 -12   1  15         62.08         69.10         6.61 o
 -11   1  15         26.79         23.57         3.08 o
 -10   1  15        309.00        297.16         9.02 o
  -9   1  15        782.70        870.39        17.73 o
  -8   1  15        633.60        684.26        15.81 o
  -7   1  15        362.71        340.77        14.94 o
  -6   1  15        214.99        214.44         8.72 o
  -5   1  15        115.65        114.70         5.76 o
  -4   1  15        210.79        191.54         6.01 o
  -3   1  15        446.93        457.36        10.30 o
  -2   1  15         72.27         69.99         4.01 o
  -1   1  15         86.97         84.75         4.81 o
   0   1  15        176.71        179.92         6.67 o
   1   1  15        143.88        139.73         5.59 o
   2   1  15        180.69        176.61         7.26 o
   3   1  15        187.15        188.49         9.90 o
 -15   2  15         50.73         51.67         5.42 o
 -14   2  15        108.38        125.22         7.04 o
 -13   2  15         91.71        100.17         9.00 o
 -12   2  15        142.28        144.17         6.18 o
 -11   2  15         61.07         68.65         4.40 o
 -10   2  15          6.14          4.88         1.33 o
  -9   2  15          5.98          5.80         1.20 o
  -8   2  15          5.70          5.51         2.11 o
  -7   2  15         26.64         25.46         2.67 o
  -6   2  15         24.19         25.13         2.00 o
  -5   2  15         12.62          8.61         1.15 o
  -4   2  15          7.35          8.11         1.23 o
  -3   2  15         77.01         73.71         3.30 o
  -2   2  15         34.58         34.22         2.17 o
  -1   2  15         18.82         13.63         1.48 o
   0   2  15         29.80         23.42         2.16 o
   1   2  15         68.14         66.77         3.40 o
 -10   3  15         93.86         96.81         7.10 o
  -9   3  15        149.35        156.24         9.41 o
  -8   3  15        201.48        213.20         9.45 o
  -7   3  15        245.51        222.46         6.40 o
  -6   3  15        107.26         96.46         3.64 o
  -5   3  15         19.71         20.62         1.62 o
  -4   3  15         28.40         31.10         2.27 o
  -3   3  15          6.34          5.45         1.21 o
 -15   0  16          5.43          1.29         0.75 o
 -14   0  16         16.80         19.09         2.60 o
 -13   0  16          2.14          0.03         0.97 o
 -12   0  16          0.73          2.29         1.99 o
 -11   0  16         18.25         11.90         3.26 o
 -10   0  16         42.83         45.63         4.57 o
  -9   0  16         60.03         60.75         5.29 o
  -8   0  16         97.20         99.88         6.88 o
  -7   0  16          2.24          4.22         1.97 o
  -6   0  16          3.94          3.82         1.55 o
  -5   0  16          7.64          9.22         3.25 o
  -4   0  16          5.77          3.35         2.17 o
  -3   0  16        549.30        561.12        21.85 o
  -2   0  16        959.51        962.47        27.54 o
  -1   0  16        644.20        652.95        21.57 o
   0   0  16        336.36        334.35        14.45 o
   1   0  16        211.91        204.02        10.33 o
 -15   1  16         10.63          7.98         1.25 o
 -14   1  16         13.76         14.64         1.80 o
 -13   1  16         30.21         36.42         6.56 o
 -12   1  16         83.59         89.19         6.05 o
 -11   1  16        113.64        113.78         6.96 o
 -10   1  16         48.87         45.99         3.68 o
  -9   1  16         69.25         73.23         4.00 o
  -8   1  16        138.58        147.02         6.44 o
  -7   1  16        182.36        193.35         7.33 o
  -6   1  16        178.57        184.45         7.00 o
  -5   1  16        297.42        295.06         8.57 o
  -4   1  16         19.13         17.14         2.02 o
  -3   1  16         18.05         16.89         2.57 o
  -2   1  16         20.23         20.87         2.13 o
  -1   1  16         14.57         16.28         2.24 o
   0   1  16         16.14         13.65         2.29 o
   1   1  16         45.56         51.30         5.03 o
 -12   2  16         40.18         39.47         3.40 o
 -11   2  16         18.89         20.02         2.51 o
 -10   2  16         39.88         48.43         3.95 o
  -9   2  16          6.45          4.58         1.01 o
  -8   2  16         10.57         10.08         1.88 o
  -7   2  16          1.12          0.42         0.97 o
  -6   2  16         10.86         11.84         2.01 o
  -5   2  16          7.42          8.01         1.12 o
  -4   2  16          2.08          3.34         0.79 o
  -3   2  16         40.51         33.31         2.36 o
  -2   2  16         60.42         61.96         5.28 o
 -12   1  17         30.86         28.39         2.76 o
 -11   1  17        161.60        164.86         6.90 o
 -10   1  17         77.83         99.53         5.46 o
  -9   1  17         18.41         16.03         2.18 o
  -8   1  17         76.43         70.24         3.76 o
  -7   1  17        132.76        151.04         7.04 o
  -6   1  17         97.53        113.07         8.58 o
  -5   1  17        105.16        108.51         8.15 o
  -4   1  17          2.45          5.82         1.82 o
  -3   1  17          1.92          1.47         1.28 o
                                                
